# Supplementary material for: Mapping mismanaged plastic waste in Indonesia: subdistrict-level analysis through material flow from sources to the environment
Source: Sci Rep. 2026 Mar 13;16:13341. doi: 10.1038/s41598-026-41849-w (PMC13106676; doi:10.1038/s41598-026-41849-w)
Supplement: Supplementary file 2 — Supplementary Material 2 [file 41598_2026_41849_MOESM2_ESM.xlsx]

## Sheet: Uncalibrated Model
Province	City/Regency	Sub-District (Kecamatan)	Gen_Median_ton_per_year	Gen_P5_ton_per_year	Gen_P95_ton_per_year	Collected_Median_ton_per_year	Collected_P5_ton_per_year	Collected_P95_ton_per_year	Burried_Median_ton_per_year	Burried_P5_ton_per_year	Burried_P95_ton_per_year	Open_Burned_Median_ton_per_year	Open_Burned_P5_ton_per_year	Open_Burned_P95_ton_per_year	Dis_River_Median_ton_per_year	Dis_River_P5_ton_per_year	Dis_River_P95_ton_per_year	Land_Disposal_Median_ton_per_year	Land_Disposal_P5_ton_per_year	Land_Disposal_P95_ton_per_year
ACEH	KAB. ACEH SELATAN	BAKONGAN	148.606	103.464	216.312	11.0135	3.93114	24.9259	0.674587	0.00572634	5.90796	107.251	72.79	159.166	20.4442	9.63495	38.6722	5.3681	1.17747	15.5524
ACEH	KAB. ACEH SELATAN	SAMADUA	445.212	306.675	638.591	33.0132	11.734	74.0867	2.05657	0.0207342	17.6385	321.737	215.533	473.373	61.5583	28.891	114.905	16.2909	3.49051	46.8108
ACEH	KAB. ACEH SELATAN	KLUET SELATAN	393.526	272.366	568.653	29.2976	10.8554	65.9077	1.75693	0.0164897	15.2707	283.755	189.664	421.427	54.4644	25.8653	102.05	14.469	3.15127	41.2683
ACEH	KAB. ACEH SELATAN	PASI RAJA	494.282	341.715	708.768	36.4041	13.3419	80.8289	2.28766	0.0180545	19.4518	356.038	239.068	522.749	68.1433	32.4245	129.016	17.7535	3.89996	51.2181
ACEH	KAB. ACEH SELATAN	LABUHAN HAJI TIMUR	269.01	186.803	392.24	19.953	7.4974	44.7806	1.24991	0.0104367	10.6848	194.619	130.997	289.448	36.907	17.7471	70.7588	9.76297	2.14912	27.9757
ACEH	KAB. ACEH SELATAN	KLUET TENGAH	210.92	146.144	306.214	15.7569	5.5804	34.6096	1.00913	0.00857554	8.58787	152.358	102.036	225.256	29.2247	13.9472	55.045	7.5246	1.60797	22.5647
ACEH	KAB. ACEH SELATAN	KLUET TIMUR	287.81	199.491	414.771	21.2939	7.70999	47.3569	1.2615	0.0131498	11.559	207.687	139.307	305.595	39.8277	18.8132	75.9805	10.4012	2.3229	29.6248
ACEH	KAB. ACEH SELATAN	BAKONGAN TIMUR	171.437	120.276	245.957	12.8539	4.52823	28.6598	0.777204	0.00595284	6.75485	123.398	83.4861	182.156	23.5381	11.3833	44.7253	6.19286	1.32679	18.0989
ACEH	KAB. ACEH SELATAN	TRUMON TIMUR	239.867	166.789	345.336	17.7606	6.26484	40.2559	1.11187	0.00880875	9.33097	173.155	115.929	255.88	33.3141	15.7669	63.3898	8.62811	1.95115	24.7965
ACEH	KAB. ACEH SELATAN	LABUHAN HAJI BARAT	474.208	328.951	686.407	35.463	12.7136	78.9071	2.1385	0.0156662	18.6901	340.897	230.179	507.851	65.5012	30.6871	125.163	17.356	3.69174	49.271
ACEH	KAB. ACEH SELATAN	TRUMON	163.829	114.319	235.448	12.1094	4.40838	26.8019	0.730969	0.00621949	6.34474	118.736	79.6361	174.712	22.4973	10.7155	43.27	5.90587	1.2877	17.0945
ACEH	KAB. ACEH SELATAN	TAPAKTUAN	603.13	416.261	857.562	44.5364	16.1202	99.1561	2.68225	0.0233466	24.2547	434.925	292.745	636.54	82.8629	39.3909	157.401	21.6478	4.72255	63.5756
ACEH	KAB. ACEH SELATAN	LABUHANHAJI	360.436	251.268	519.093	26.616	9.79459	59.1156	1.66579	0.0139409	14.4609	259.948	175.55	385.064	49.8184	23.6905	93.5476	12.9316	2.9204	38.1082
ACEH	KAB. ACEH SELATAN	MEUKEK	566.758	394.205	812.76	42.293	15.3454	91.8904	2.56264	0.022416	22.2673	409.455	275.904	602.438	78.5742	36.8423	147.629	20.6682	4.71037	59.4665
ACEH	KAB. ACEH SELATAN	KLUET UTARA	680.885	470.427	983.836	50.6485	18.5594	112.1	3.06328	0.0290882	26.5227	490.461	330.519	730.383	93.6902	44.6514	176.836	24.7556	5.40302	71.0243
ACEH	KAB. ACEH SELATAN	TRUMON TENGAH	189.681	131.713	272.285	14.0496	5.10539	31.2032	0.898648	0.00788818	7.5612	136.952	92.4775	201.659	26.2015	12.3858	49.5606	6.87365	1.55335	19.5823
ACEH	KAB. ACEH SELATAN	SAWANG	433.804	303.199	629.947	32.0296	11.6934	71.7089	1.94214	0.0179284	17.1332	313.176	211.816	465.308	59.9067	28.3179	113.151	15.6317	3.4776	44.3599
ACEH	KAB. ACEH SELATAN	KOTA BAHAGIA	197.26	137.689	283.629	14.5463	5.28126	32.3572	0.873767	0.00806752	7.76079	142.657	95.6259	210.191	27.2912	13.0394	51.1841	7.17584	1.59839	20.4513
ACEH	KAB. ACEH TENGGARA	SEMADAM	349.75	242.432	501.675	36.6421	15.5361	74.8496	3.17883	0.110826	18.0647	278.122	188.486	406.218	18.3357	5.35964	46.16	4.21428	0.246008	20.7375
ACEH	KAB. ACEH TENGGARA	KETAMBE	321.518	222.885	463.634	34.0661	14.5358	68.5724	2.80642	0.0924612	16.2073	255.59	173.122	374.966	17.1196	4.90348	42.7833	3.91632	0.231528	18.7597
ACEH	KAB. ACEH TENGGARA	BADAR	381.451	266.317	553.331	40.5044	17.0182	82.0204	3.29051	0.102779	19.3716	303.653	208.237	444.264	19.9864	5.74562	50.5197	4.53447	0.301385	22.8029
ACEH	KAB. ACEH TENGGARA	BAMBEL	522.708	365.978	756.014	55.5573	24.3538	112.292	4.42508	0.140125	26.6466	415.124	284.213	607.685	27.4322	7.81912	69.0572	6.47259	0.410691	31.0337
ACEH	KAB. ACEH TENGGARA	BABUSSALAM	747.114	515.545	1076.71	78.8289	33.689	160.117	6.5852	0.20559	38.842	594.083	402.397	867.046	39.7525	11.504	98.2949	8.93194	0.501863	42.9628
ACEH	KAB. ACEH TENGGARA	LAWE ALAS	473.337	329.388	681.633	49.8698	21.0635	100.776	4.06554	0.12549	24.0505	376.523	256.08	552.321	24.9504	7.24519	62.8337	5.90339	0.330623	27.5314
ACEH	KAB. ACEH TENGGARA	DARUL HASANAH	413.633	288.379	598.606	43.6564	18.8437	88.3815	3.66086	0.116157	21.3715	329.37	224.231	485.351	21.7659	6.44491	55.2936	4.98695	0.298672	24.057
ACEH	KAB. ACEH TENGGARA	BABUL RAHMAH	266.324	185.382	384.539	28.2151	11.805	56.4745	2.31763	0.0789479	13.4822	211.952	144.092	311.323	13.8134	4.1573	34.9684	3.2048	0.181523	15.3321
ACEH	KAB. ACEH TENGGARA	BABUL MAKMUR	394.321	273.987	566.943	41.7852	18.0181	84.7635	3.48032	0.11176	20.149	313.646	212.879	459.012	20.8836	6.08452	52.0403	4.75148	0.273256	23.5209
ACEH	KAB. ACEH TENGGARA	TANOH ALAS	135.086	93.466	193.135	14.2484	6.15987	28.7704	1.17743	0.0380685	6.91533	107.366	72.6727	157.091	7.06988	2.01646	17.6999	1.61132	0.0958892	7.83694
ACEH	KAB. ACEH TENGGARA	LAWE SIGALA-GALA	549.854	386.124	792.39	58.107	24.6487	117.859	4.81378	0.14638	28.0454	437.564	300.005	642.331	29.013	8.71095	73.1388	6.73346	0.340122	32.8056
ACEH	KAB. ACEH TENGGARA	BUKIT TUSAM	328.243	229.179	469.915	34.8849	14.6352	70.51	2.91721	0.0968002	16.8331	261.589	178.667	379.979	17.3278	5.03607	43.2284	3.83443	0.224047	18.7989
ACEH	KAB. ACEH TENGGARA	LAWE BULAN	434.308	300.858	622.823	45.9556	19.4579	92.4597	3.95018	0.131482	22.722	345.181	234.069	503.265	22.9615	6.91747	56.9154	5.17479	0.301428	25.4871
ACEH	KAB. ACEH TENGGARA	DELENG POKHKISEN	240.882	167.669	349.068	25.6763	10.8451	51.7978	2.14878	0.0727482	12.2026	191.422	130.38	280.675	12.6898	3.78947	32.1374	2.91235	0.159441	14.1609
ACEH	KAB. ACEH TENGGARA	LEUSER	189.348	131.721	273.393	19.8958	8.48728	41.0354	1.67996	0.0541065	9.73413	150.553	102.278	221.516	9.8422	2.84677	24.4146	2.29108	0.136211	11.0626
ACEH	KAB. ACEH TENGGARA	LAWE SUMUR	233.579	161.065	337.089	24.3658	10.5113	49.821	2.02367	0.0781514	11.7482	186.132	125.611	271.326	12.5498	3.59384	30.9561	2.80391	0.172715	13.4633
ACEH	KAB. ACEH TIMUR	IDI RAYEUK	1078.69	754.178	1560.86	28.6594	4.57118	93.7985	5.0645	0.0448145	42.5685	1001.43	694.326	1447.82	5.97547	0.077628	45.8756	11.9826	0.619053	60.8121
ACEH	KAB. ACEH TIMUR	RANTO PEUREULAK	718.446	501.02	1035.32	19.3587	3.11416	63.5221	3.45429	0.0318312	28.7966	666.083	461.438	969.252	3.9686	0.0519368	29.9729	7.91755	0.421234	38.914
ACEH	KAB. ACEH TIMUR	NURUSSALAM	483.433	335.101	693.588	12.661	2.1405	42.8306	2.20174	0.020082	18.569	449.202	310.061	647.021	2.70872	0.0328836	19.9772	5.23505	0.273802	26.9821
ACEH	KAB. ACEH TIMUR	JULOK	727.407	508.824	1039.27	19.4116	3.19652	62.4941	3.32971	0.0315647	29.1672	676.018	470.331	968.066	4.10031	0.0528534	30.242	8.23945	0.37267	41.2918
ACEH	KAB. ACEH TIMUR	DARUL IHSAN	207.834	144.2	298.015	5.60582	0.915395	18.3081	0.964016	0.00957339	8.07736	192.949	133.47	278.308	1.09566	0.01536	8.62422	2.26339	0.105317	11.643
ACEH	KAB. ACEH TIMUR	MADAT	734.255	508.127	1064.3	19.5577	3.41085	61.6714	3.26846	0.0261349	28.4988	681.94	470.9	987.707	4.04716	0.052892	31.017	8.32666	0.390981	41.1247
ACEH	KAB. ACEH TIMUR	PEUDAWA	356.657	248.62	514.152	9.66539	1.57696	31.329	1.59308	0.0157747	14.415	330.788	229.084	480.889	1.99403	0.0291283	15.0016	3.87602	0.211951	19.6417
ACEH	KAB. ACEH TIMUR	SIMPANG JERNIH	101.753	71.1285	146.462	2.69883	0.461893	8.94627	0.490038	0.00467334	4.05146	94.3041	65.4195	136.967	0.571381	0.00774816	4.43692	1.10709	0.0592748	5.61398
ACEH	KAB. ACEH TIMUR	IDI TIMUR	192.948	134.882	278.746	5.23686	0.865	17.2487	0.891522	0.00850145	7.60878	179.16	123.981	259.147	1.0188	0.0132321	8.00368	2.15282	0.112625	10.9377
ACEH	KAB. ACEH TIMUR	SUNGAI RAYA	349.268	243.563	502.583	9.24666	1.59945	30.4073	1.62435	0.014822	13.8921	323.824	225.279	469.632	1.90773	0.0239961	14.7583	3.85312	0.203398	19.4601
ACEH	KAB. ACEH TIMUR	INDRA MAKMU	435.827	302.785	633.507	11.4135	1.83952	38.1769	2.0419	0.018818	17.2396	404.609	279.068	588.701	2.38504	0.0351605	18.6091	4.84528	0.238559	24.8058
ACEH	KAB. ACEH TIMUR	PANTE BIDARI	700.9	491.053	1008.65	18.8415	3.15535	61.4777	3.31199	0.033127	28.5043	650.792	451.637	941.196	3.87606	0.0496072	29.3589	7.74925	0.406127	39.2436
ACEH	KAB. ACEH TIMUR	SIMPANG ULIM	584.125	403.975	844.168	15.3777	2.607	50.8444	2.74394	0.0249922	23.6938	541.512	374.144	786.635	3.27529	0.0472163	24.7014	6.34863	0.339362	33.7034
ACEH	KAB. ACEH TIMUR	RANTAU SELAMAT	348.142	240.704	498.013	9.11808	1.62524	30.0524	1.57179	0.0139463	13.525	322.928	221.612	466.602	1.95536	0.0261434	15.0097	3.84376	0.177909	19.2645
ACEH	KAB. ACEH TIMUR	DARUL AMAN	581.356	405.147	835.909	15.5959	2.63979	50.7138	2.69298	0.025158	23.2556	538.502	374.048	780.667	3.25888	0.0433758	24.4007	6.32607	0.317247	32.0179
ACEH	KAB. ACEH TIMUR	IDI TUNONG	319.064	223.968	458.857	8.46484	1.42103	27.8001	1.49922	0.0152544	12.6208	297.016	207.063	427.105	1.81412	0.0238621	13.8774	3.53552	0.180451	17.9796
ACEH	KAB. ACEH TIMUR	PEUREULAK BARAT	482.14	333.303	691.455	12.7543	2.16335	41.3913	2.21504	0.0195365	18.2489	448.041	306.206	645.207	2.70621	0.0376235	20.9805	5.28612	0.240006	26.9468
ACEH	KAB. ACEH TIMUR	PEUREULAK TIMUR	392.515	273.634	569.854	10.3964	1.70118	33.7185	1.87826	0.0192936	15.2859	365.267	252.5	530.971	2.17549	0.0303012	16.8477	4.25476	0.213392	22.1975
ACEH	KAB. ACEH TIMUR	PEUNARON	244.298	170.357	350.693	6.49527	1.05446	21.2913	1.17314	0.0109368	10.0006	226.99	157.415	327.466	1.32821	0.0157103	10.4051	2.65213	0.131854	13.5042
ACEH	KAB. ACEH TIMUR	DARUL FALAH	105.364	73.2277	152.316	2.7973	0.476719	9.32847	0.486156	0.00467686	4.09834	97.9412	67.5995	142.306	0.576872	0.007116	4.3577	1.15851	0.0539591	5.86326
ACEH	KAB. ACEH TIMUR	SERBAJADI	192.979	134.261	276.41	5.13593	0.846472	16.4363	0.895674	0.00922522	7.74262	179.338	123.912	258.214	1.06475	0.0143405	8.17002	2.13806	0.106898	11.0771
ACEH	KAB. ACEH TIMUR	BIREM BAYEUN	774.319	537.004	1124.21	20.9364	3.63467	68.0265	3.72514	0.0325548	30.818	719.455	496.163	1048.23	4.2401	0.0610466	31.841	8.46754	0.446434	42.5221
ACEH	KAB. ACEH TIMUR	PEUREULAK	1274.56	888.487	1833.23	34.1326	5.53613	111.972	5.73515	0.0547129	49.9859	1183.29	817.79	1711.36	6.90613	0.100715	53.7467	14.4475	0.744445	71.1915
ACEH	KAB. ACEH TIMUR	BANDA ALAM	244.715	170.029	354.682	6.54093	1.07488	21.948	1.12947	0.00881749	9.71849	226.848	156.056	329.986	1.30941	0.0164608	10.2833	2.6582	0.135963	13.4082
ACEH	KAB. ACEH TENGAH	ATU LINTANG	243.356	126.387	465.862	63.8373	29.5529	136.876	12.3904	3.31436	36.3093	121.673	60.5671	240.869	33.5231	13.5406	77.8957	4.64468	0.541264	19.6417
ACEH	KAB. ACEH TENGAH	RUSIP ANTARA	295.525	154.632	563.666	77.4893	35.6948	164.74	15.1305	3.8581	45.1078	147.14	74.0426	294.383	40.8849	16.4227	95.512	5.72119	0.642237	24.6488
ACEH	KAB. ACEH TENGAH	SILIH NARA	840.783	431.853	1606.39	220.268	100.934	466.665	42.7158	11.4471	125.579	416.526	205.865	836.18	113.713	45.705	266.18	16.275	1.7526	69.1004
ACEH	KAB. ACEH TENGAH	JAGONG JEGET	350.637	183.934	685.143	92.4618	43.2379	198.576	17.987	4.66367	53.0753	174.593	88.0304	355.389	48.3494	19.4251	113.117	6.73604	0.767442	29.3044
ACEH	KAB. ACEH TENGAH	PEGASING	774.811	402.637	1495.18	204.213	94.4005	440.991	39.5117	10.2504	116.966	386.18	194.083	770.83	107.91	42.1249	246.444	14.7248	1.63383	63.4425
ACEH	KAB. ACEH TENGAH	KUTE PANANG	283.188	148.499	548.382	74.2697	34.0291	159.166	14.4181	3.8256	43.2804	140.977	71.1597	283.848	39.4948	15.9015	91.763	5.42138	0.612627	23.2882
ACEH	KAB. ACEH TENGAH	KEBAYAKAN	622.561	323.278	1206.65	162.68	74.6165	345.353	31.7411	8.14032	96.5678	309.619	154.623	617.897	85.0296	34.4254	201.057	12.1094	1.36562	52.7459
ACEH	KAB. ACEH TENGAH	CELALA	348.109	180.7	670.112	91.8221	41.9653	194.93	17.8534	4.55854	51.9898	173.124	86.3564	348.735	47.6026	19.3304	112.32	6.6592	0.725402	28.4164
ACEH	KAB. ACEH TENGAH	BINTANG	362.412	190.737	714.22	95.7271	44.5841	202.216	18.6184	4.98478	54.8032	180.491	90.7781	367.214	49.9158	19.9632	117.937	7.05139	0.7877	30.264
ACEH	KAB. ACEH TENGAH	LAUT TAWAR	639.546	333.691	1225.07	168.037	79.907	354.52	32.4471	8.56945	99.9189	320.373	157.549	639.169	88.0858	36.2802	205.082	12.2404	1.37907	52.4255
ACEH	KAB. ACEH TENGAH	LINGE	375.283	192.915	716.106	98.5824	44.441	208.559	18.8892	4.89715	57.4831	185.834	92.6877	371.808	51.4643	20.9273	119.716	7.13512	0.778505	31.4794
ACEH	KAB. ACEH TENGAH	KETOL	509.312	259.679	975.415	132.99	60.6343	283.114	25.9603	6.66173	78.8233	254.128	123.961	505.36	70.1742	28.1319	164.795	9.62373	1.01872	40.7817
ACEH	KAB. ACEH TENGAH	BEBESEN	1335.73	701.549	2583.85	351.315	160.427	750.948	67.4976	18.1825	204.268	665.421	336.668	1337.81	185.861	75.3168	433.829	25.338	2.63103	112.548
ACEH	KAB. ACEH TENGAH	BIES	276.977	142.421	540.539	72.8895	33.1849	156.361	13.8866	3.7116	41.0328	138.4	68.8241	277.982	37.927	15.408	91.2529	5.30147	0.581044	22.5791
ACEH	KAB. ACEH BARAT	KAWAY XVI	736.896	510.561	1059.45	141.614	74.3526	249.288	0.673219	6.78182e-05	18.8468	532.209	358.241	781.566	24.1794	4.82195	71.173	21.1331	3.72819	66.0285
ACEH	KAB. ACEH BARAT	WOYLA	474.608	327.369	682.071	90.3229	47.4909	158.677	0.421475	5.95008e-05	11.5686	342.62	232.052	502.986	15.5595	3.19513	47.7371	13.5061	2.26717	42.8963
ACEH	KAB. ACEH BARAT	SUNGAI MAS	148.666	103.098	216.461	28.6042	14.8704	50.4432	0.140604	1.62045e-05	3.71187	107.248	72.4315	159.645	4.9328	1.05059	14.9177	4.21314	0.70501	13.3587
ACEH	KAB. ACEH BARAT	MEUREUBO	1036.1	727.462	1494.88	198.158	106.437	353.974	1.00845	0.00013707	26.251	748.459	508.19	1100.64	35.1705	6.93878	101.719	29.3947	5.36352	94.7008
ACEH	KAB. ACEH BARAT	WOYLA BARAT	270.109	187.839	387.618	51.6537	26.9893	91.7558	0.269157	3.72936e-05	6.89954	194.668	131.506	287.97	8.86114	1.80721	26.1774	7.86661	1.34732	24.5364
ACEH	KAB. ACEH BARAT	PANTE CEUREUMEN	394.798	271.612	570.587	75.2618	39.8735	133.382	0.368493	4.59022e-05	9.85967	284.725	190.158	419.835	12.9506	2.70434	38.3875	11.1791	1.98025	36.108
ACEH	KAB. ACEH BARAT	KAWAY XVI	737.291	509.922	1067.5	141.56	74.2915	250.831	0.660166	6.86347e-05	18.921	533.801	357.301	789.486	24.3329	4.93331	72.6802	21.2441	3.64619	67.2446
ACEH	KAB. ACEH BARAT	JOHAN PAHLAWAN	2180.04	1515.83	3179.32	420.464	221.237	741.732	2.22821	0.000235053	54.9426	1575.82	1055.64	2343.38	73.9316	14.8767	217.318	62.463	11.2655	195.149
ACEH	KAB. ACEH BARAT	BUBON	233.374	162.064	337.763	44.7765	23.4677	78.4094	0.21816	2.63988e-05	5.77026	168.555	113.059	250.54	7.76978	1.58766	23.6452	6.67998	1.20344	21.2462
ACEH	KAB. ACEH BARAT	SAMATIGA	550.086	379.229	791.16	105.316	55.1223	186.023	0.535925	6.59377e-05	14.501	397.406	266.357	587.288	18.4072	3.73644	53.5907	15.7014	2.84374	49.5948
ACEH	KAB. ACEH BARAT	WOYLA TIMUR	177.756	123.595	256.108	34.0345	17.9517	59.4399	0.174308	2.30829e-05	4.52346	128.257	86.7927	190.254	5.87147	1.20491	17.5006	5.09558	0.893613	15.8058
ACEH	KAB. ACEH BARAT	PANTON REU	228.665	159.433	331.451	43.2517	22.6442	76.6838	0.227598	2.72927e-05	5.83423	165.46	111.306	245.798	7.57134	1.56446	22.6039	6.46039	1.17711	20.412
ACEH	KAB. ACEH BARAT	ARONGAN LAMBALEK	412.697	285.873	593.56	78.8041	41.8665	139.121	0.392991	3.47373e-05	10.1211	298.294	200.056	437.843	13.7253	2.79593	41.1631	11.8797	2.13117	37.2739
ACEH	KAB. ACEH BESAR	KUTA COT GLIE	497.763	227.811	1126.88	87.8043	32.9109	222.869	0.827223	0.000524898	16.0364	378.898	172.799	864.175	5.9419	0.314673	35.1916	11.3993	1.43872	48.7015
ACEH	KAB. ACEH BESAR	KOTA JANTHO	321.5	146.352	705.92	56.7025	22.3246	141.361	0.569616	0.000459911	10.6474	244.518	110.342	541.357	3.78824	0.197304	21.9456	7.13692	0.901402	31.7219
ACEH	KAB. ACEH BESAR	SUKAMAKMUR	554.598	249.813	1208.24	97.9662	36.8823	241.798	0.978106	0.000646812	18.9498	418.795	187.864	934.905	6.33288	0.339709	37.0008	12.3595	1.5783	53.5398
ACEH	KAB. ACEH BESAR	KRUENG BARONA JAYA	597.177	273.21	1339.3	104.612	40.9763	262.815	1.10175	0.00066536	18.6186	453.069	205.767	1026.23	6.86556	0.386296	41.3271	13.7277	1.77222	58.9063
ACEH	KAB. ACEH BESAR	SIMPANG TIGA	232.412	102.953	509.638	40.5627	15.6874	103.207	0.409809	0.000298797	7.62288	176.719	77.564	389.606	2.64891	0.150143	16.156	5.16925	0.647491	22.4152
ACEH	KAB. ACEH BESAR	BLANG BINTANG	411.606	187.163	913.411	72.0962	27.7281	182.982	0.789139	0.000581498	13.1182	313.309	141.809	703.333	4.84128	0.254767	28.5643	9.29573	1.25583	40.4578
ACEH	KAB. ACEH BESAR	INDRAPURI	782.319	354.824	1759.04	137.878	52.1872	347.466	1.33228	0.000922289	25.1715	594.133	268.71	1350.03	9.18524	0.491625	53.2431	17.9244	2.25766	76.1678
ACEH	KAB. ACEH BESAR	DARUL KAMAL	293.483	132.905	643.425	51.7262	20.1195	129.999	0.528424	0.000348469	9.81686	223.097	98.8753	496.98	3.39617	0.181656	20.266	6.74472	0.896831	28.6842
ACEH	KAB. ACEH BESAR	KUTA MALAKA	237.182	107.171	536.575	41.7403	15.9387	106.576	0.413519	0.00034337	7.8024	180.059	80.5306	411.078	2.77139	0.155247	16.5386	5.32867	0.688712	23.2994
ACEH	KAB. ACEH BESAR	DARUL IMARAH	1906.04	865.949	4272.95	340.263	127.593	854.066	3.44005	0.00223163	65.4298	1447.2	649.005	3298.94	22.5484	1.28484	130.443	42.4286	5.47067	190.42
ACEH	KAB. ACEH BESAR	KUTA BARO	931.039	426.702	2052.41	161.818	62.9647	407.552	1.69307	0.00130029	31.1351	708.987	320.945	1586.51	10.7539	0.568701	62.254	21.2765	2.8752	89.9133
ACEH	KAB. ACEH BESAR	MONTASIK	706.706	320.048	1565.72	124.334	48.0552	314.218	1.2371	0.000911307	22.3836	538.812	238.65	1203.24	8.20714	0.461513	47.5431	16.1109	2.06937	68.1116
ACEH	KAB. ACEH BESAR	BAITUSSALAM	820.629	369.802	1818.66	143.847	53.8732	364.917	1.52379	0.00102717	26.9407	625.683	279.864	1401.18	9.45617	0.485953	54.4455	18.4676	2.55266	82.7385
ACEH	KAB. ACEH BESAR	PULO ACEH	159.636	73.0547	353.007	28.0236	10.5392	70.7327	0.285303	0.00023522	5.28301	121.716	55.2419	269.927	1.82453	0.110296	11.0088	3.64631	0.457411	15.6202
ACEH	KAB. ACEH BESAR	MESJID RAYA	731.86	331.706	1651.83	128.786	49.4687	325.798	1.29952	0.000767419	23.0401	558.584	249.859	1276.54	8.63035	0.517134	48.9337	16.5784	2.16399	70.4779
ACEH	KAB. ACEH BESAR	PEUKAN BADA	793.441	355.418	1731.27	137.678	53.3006	346.741	1.34496	0.00112571	25.6006	604.178	270.311	1326.46	9.0648	0.470224	53.0939	18.3068	2.45619	75.828
ACEH	KAB. ACEH BESAR	DARUSSALAM	784.137	364.484	1745.41	137.374	53.6278	349.08	1.4446	0.000999204	27.0978	595.863	275.089	1349.2	9.27912	0.503078	54.4158	18.1965	2.37178	77.8304
ACEH	KAB. ACEH BESAR	LEUPUNG	124.685	56.1966	272.029	21.7829	8.5274	54.6386	0.2269	0.000167212	4.17302	94.9693	42.2645	211.111	1.45163	0.0830709	8.63377	2.74757	0.358705	12.1097
ACEH	KAB. ACEH BESAR	SEULIMEUM	802.889	358.109	1770.14	141.022	53.3228	353.008	1.38269	0.00116366	26.1738	613.369	272.538	1362.21	9.58623	0.538103	53.8067	18.4731	2.30364	78.6601
ACEH	KAB. ACEH BESAR	LHOONG	346.915	157.386	752.383	61.2822	23.3573	151.532	0.605916	0.000414179	10.9894	264.482	118.457	578.623	3.92527	0.215841	23.7757	7.72343	0.991278	33.6519
ACEH	KAB. ACEH BESAR	INGIN JAYA	1189.57	538.492	2632.49	209.642	81.177	523.389	2.06291	0.00163171	39.3241	904.902	406.695	2028.55	13.8516	0.845625	81.6304	27.4737	3.40878	117.757
ACEH	KAB. ACEH BESAR	LEMBAH SEULAWAH	434.518	192.781	975.39	75.8008	28.4886	195.762	0.798651	0.000656216	14.8847	331.119	145.745	747.394	5.06541	0.279705	28.7448	9.98491	1.2588	43.4145
ACEH	KAB. ACEH BESAR	LHOKNGA	585.892	263.523	1293.39	102.862	40.6459	256.54	1.03221	0.000833644	19.642	447.733	199.323	995.394	6.7042	0.36978	40.5362	13.4554	1.73694	58.027
ACEH	KAB. PIDIE	BATEE	688.117	477.769	977.693	34.7818	9.94344	87.4777	4.35585	0.0995221	30.7355	530.619	361.383	768.613	79.3935	35.0718	156.366	18.7107	3.13923	61.124
ACEH	KAB. PIDIE	DELIMA	720.558	501.354	1029.12	37.0272	10.4863	91.726	4.79907	0.0857858	31.9876	558.556	376.584	812.916	83.4486	37.1696	160.275	19.7649	3.25976	63.4668
ACEH	KAB. PIDIE	GEUMPANG	237.374	163.32	340.68	12.1448	3.56195	30.7627	1.60086	0.0307905	10.7739	183.632	123.939	268.291	27.2588	12.1971	54.3336	6.51432	1.10438	21.1115
ACEH	KAB. PIDIE	INDRAJAYA	779.167	544.769	1122.73	39.9885	11.2297	100.098	5.12863	0.102498	34.7367	602.163	410.509	885.259	90.7774	39.8752	178.315	21.4249	3.70076	69.6538
ACEH	KAB. PIDIE	MILA	329.007	227.716	474.571	16.7663	4.6615	42.6939	2.20337	0.040716	15.4959	254.238	171.875	374.58	38.2948	16.8573	76.0834	8.92115	1.57703	28.9912
ACEH	KAB. PIDIE	MUARA TIGA	667.972	461.825	967.222	33.9999	9.83867	84.4412	4.37023	0.0938263	30.2174	515.146	349.78	763.099	77.3534	34.0896	151.707	18.3858	3.02244	59.4968
ACEH	KAB. PIDIE	PADANG TIJI	800.58	558.379	1156.81	41.1793	11.7452	103.366	5.2027	0.111099	36.6924	621.2	422.119	913.435	92.8489	40.7248	185.979	21.5084	3.60248	70.4588
ACEH	KAB. PIDIE	PIDIE	1499.18	1037.89	2151.58	76.4169	21.17	193.495	10.1986	0.195023	68.5121	1157.49	783.342	1689.4	172.721	76.5317	346.014	40.529	6.6593	132.74
ACEH	KAB. PIDIE	SAKTI	723.415	502.336	1043.36	37.0077	10.976	92.4557	4.80266	0.0920871	32.3624	560.077	378.489	826.938	83.5665	37.2664	165.429	19.5506	3.25045	62.4039
ACEH	KAB. PIDIE	SIMPANG TIGA	775.712	537.478	1121.09	39.0281	11.1403	97.9357	5.23882	0.108559	34.268	598.039	406.25	883.505	90.0028	39.7612	176.288	20.7844	3.59211	68.1996
ACEH	KAB. PIDIE	TIRO/TRUSEB	288.124	200.598	416.435	14.6914	4.20712	37.1135	1.93088	0.0364449	13.2925	222.968	151.462	328.629	33.1892	14.3591	65.7453	7.85486	1.30037	25.604
ACEH	KAB. PIDIE	KEUMALA	348.035	242.51	503.215	17.9734	5.13831	45.1032	2.2984	0.0423477	16.0277	269.444	183.006	393.769	40.5934	17.9979	80.7667	9.46915	1.70294	30.3384
ACEH	KAB. PIDIE	MUTIARA TIMUR	1176.41	820.709	1689.63	60.5271	17.7252	151.635	7.77831	0.169888	54.8978	908.43	618.526	1330.15	137.243	60.7476	268.575	31.7576	5.28961	99.9065
ACEH	KAB. PIDIE	GRONG-GRONG	228.286	159.995	331.437	11.5966	3.27674	29.6925	1.52044	0.0307384	10.7432	176.384	120.824	260.78	26.3294	11.8505	51.9272	6.25978	1.08773	20.0967
ACEH	KAB. PIDIE	GRONG-GRONG	228.326	160.985	332.314	11.651	3.3589	29.6858	1.5415	0.0311259	10.195	177.199	121.618	260.748	26.3176	11.6606	52.4528	6.22546	1.0654	20.3309
ACEH	KAB. PIDIE	MANE	285.595	195.933	410.396	14.5111	4.1839	37.0203	1.8161	0.0350753	12.9083	220.675	149.222	323.813	33.0539	14.5992	65.4349	7.70072	1.38551	25.2691
ACEH	KAB. PIDIE	GLUMPANG BARO	371.309	258.011	536.879	19.1823	5.61419	48.5201	2.42613	0.0506537	16.7896	287.249	196.133	421.698	43.2852	19.0331	85.0265	10.273	1.78196	32.9572
ACEH	KAB. PIDIE	MUTIARA	689.295	480.789	993.704	34.8697	9.82924	89.8016	4.59895	0.0901416	31.3856	532.78	362.547	784.24	79.8338	36.0418	157.007	18.8535	3.26667	61.4318
ACEH	KAB. PIDIE	TANGSE	889.134	618.738	1278.88	44.7253	12.6554	112.969	5.67505	0.0935965	38.9825	687.358	469.194	1008.59	103.197	46.1451	203.889	24.0434	4.04106	80.0817
ACEH	KAB. PIDIE	KEMBANG TANJONG	720.678	503.475	1041.29	36.5704	10.4102	91.938	4.76394	0.0978373	34.0732	558.339	381.291	812.818	83.3974	36.4408	166.688	19.9648	3.34203	62.6618
ACEH	KAB. PIDIE	KOTA SIGLI	652.582	453.619	940.27	33.3127	9.59184	85.0043	4.24829	0.0888502	29.4899	503.121	343.254	738.687	75.765	33.6154	151.258	17.6841	3.01196	56.9003
ACEH	KAB. PIDIE	PEUKAN BARO	685.084	476.281	986.401	34.9903	10.2014	88.0522	4.55847	0.0914271	30.6577	530.489	361.121	778.564	78.6682	35.4213	156.361	18.6914	3.22568	59.7884
ACEH	KAB. PIDIE	GLUMPANG TIGA	632.026	441.032	910.706	32.1508	9.14229	82.6564	4.25404	0.0870299	28.8934	489.119	330.987	719.153	73.2483	32.8022	143.601	17.543	3.0447	55.2932
ACEH	KAB. PIDIE	TITEUE	243.091	168.458	355.847	12.4812	3.51611	31.9557	1.6716	0.0279905	11.358	187.703	127.562	278.968	28.071	12.594	55.4797	6.77914	1.15102	21.6119
ACEH	KAB. ACEH UTARA	BAKTIYA	1298.63	581.907	2883.73	38.0585	6.39557	147.889	10.3511	0.281897	72.496	1153.85	518.881	2576.41	8.03964	0.133155	66.6924	53.1522	11.5965	187.934
ACEH	KAB. ACEH UTARA	MATANGKULI	644.957	292.625	1414.39	18.8717	3.16919	72.233	5.21476	0.144753	35.2371	573.129	259.263	1262.62	3.95849	0.0615206	32.1841	26.5897	5.75541	90.2558
ACEH	KAB. ACEH UTARA	MEURAH MULIA	735.043	333.575	1631.25	21.6603	3.50071	85.4429	5.89526	0.174422	41.9065	650.253	296.475	1453.97	4.48765	0.0791914	36.9362	30.6559	6.72667	106.478
ACEH	KAB. ACEH UTARA	SYAMTALIRA ARON	651.102	298.826	1438.54	19.2076	3.24086	75.0929	5.01977	0.12801	37.9202	579.921	264.344	1273.05	3.91901	0.0639432	31.2997	27.0178	5.82435	92.346
ACEH	KAB. ACEH UTARA	SYAMTALIRA BAYU	761.034	343.148	1707.11	22.6441	3.67309	87.029	5.96143	0.160989	44.1358	675.605	303.073	1528.21	4.7003	0.0737546	39.7072	31.2521	7.12445	111.215
ACEH	KAB. ACEH UTARA	TANAH PASIR	333.256	152.941	741.135	9.86819	1.66523	39.1361	2.64548	0.0626018	19.2927	295.427	135.303	656.997	2.09451	0.0354376	16.8456	14.0068	2.94166	47.6442
ACEH	KAB. ACEH UTARA	TANAH LUAS	859.295	388.243	1901.71	25.2952	4.27553	99.166	6.77254	0.200247	49.5127	764.504	342.904	1693.69	5.22914	0.0845547	43.2725	35.1578	7.65959	121.351
ACEH	KAB. ACEH UTARA	BAKTIYA BARAT	650.056	293.833	1442.01	19.237	3.2402	73.7922	5.20988	0.140943	37.6359	577.842	260.806	1292.12	3.72307	0.0588996	33.0544	27.0959	5.91251	94.875
ACEH	KAB. ACEH UTARA	NIBONG	374.599	168.875	821.244	11.2743	1.85172	42.0517	2.93149	0.0782836	21.7664	332.982	150.493	734.737	2.29409	0.0385827	19.6753	15.4919	3.30243	52.9506
ACEH	KAB. ACEH UTARA	LAPANG	289.675	134.249	634.294	8.63758	1.49525	33.2889	2.19873	0.0648814	16.2502	257.265	118.331	568.292	1.77128	0.0308241	15.0894	12.0319	2.54177	41.3965
ACEH	KAB. ACEH UTARA	PIRAK TIMUR	298.351	134.491	665.876	8.82858	1.50528	33.8798	2.25042	0.0550218	16.5337	264.365	119.263	595.457	1.81811	0.0321333	14.7461	12.2821	2.60994	42.4521
ACEH	KAB. ACEH UTARA	BANDA BARO	275.655	126.193	609.332	8.12802	1.359	31.7949	2.08403	0.0586448	15.1222	245.429	111.198	544.114	1.65218	0.0281422	13.6016	11.4834	2.41971	40.0496
ACEH	KAB. ACEH UTARA	NISAM ANTARA	458.799	209.863	1019.8	13.5566	2.28273	52.2171	3.58855	0.0944622	27.1292	407.234	185.868	906.227	2.77851	0.047314	23.3763	19.4999	4.16779	68.1572
ACEH	KAB. ACEH UTARA	GEUREDONG PASE	194.733	87.5059	422.518	5.63725	0.925616	21.9435	1.53803	0.0357695	11.2739	173.168	77.1888	377.559	1.23334	0.0191144	9.87587	7.97324	1.72423	27.9803
ACEH	KAB. ACEH UTARA	PAYA BAKONG	527.235	235.262	1168.54	15.6447	2.54481	59.4831	4.17321	0.116961	29.5632	468.399	209.645	1042	3.23024	0.0583068	27.0777	21.4143	4.53611	75.5705
ACEH	KAB. ACEH UTARA	SAWANG	1328.32	604.145	2943.32	38.8726	6.36005	151.606	10.7677	0.288667	75.2868	1181.94	533.105	2626.72	8.12961	0.141005	66.6046	54.3533	11.5544	186.791
ACEH	KAB. ACEH UTARA	LHOKSUKON	1705.65	754.479	3787.84	50.3864	8.41989	200.124	13.172	0.36079	95.4995	1514.29	673.997	3382.17	10.1682	0.145927	87.7181	69.4366	14.9284	237.8
ACEH	KAB. ACEH UTARA	SAMUDERA	944.363	422.685	2045.25	27.6148	4.5004	106.389	7.19746	0.186559	52.4688	837.2	372.627	1818.93	5.80239	0.106834	48.0577	38.856	8.60478	134.014
ACEH	KAB. ACEH UTARA	DEWANTARA	1551.3	701.389	3470.04	46.4056	7.88984	180.248	12.3703	0.324147	90.1477	1380.69	621.268	3104.67	9.28708	0.172941	80.8979	63.5298	13.7856	221.116
ACEH	KAB. ACEH UTARA	COT GIREK	679.603	306.674	1495.08	19.8908	3.20614	76.8279	4.9714	0.139434	38.0301	602.389	271.451	1335.94	4.02345	0.0731729	34.0932	28.1734	5.85972	98.8416
ACEH	KAB. ACEH UTARA	T. JAMBO AYE	1475.05	674.638	3269.61	43.5152	7.38584	175.857	11.3388	0.31675	82.213	1315.58	594.298	2918.35	9.59721	0.144579	75.1391	60.8166	12.8078	217.2
ACEH	KAB. ACEH UTARA	SIMPANG KRAMAT	359.331	163.734	813.872	10.7138	1.70785	40.4135	2.81886	0.075989	20.7771	319.392	145.472	725.034	2.18691	0.0390354	18.4912	14.9685	3.33274	52.0444
ACEH	KAB. ACEH UTARA	SEUNUDDON	873.756	398.459	1926.59	25.9624	4.3001	98.5262	6.80103	0.174489	48.947	775.218	353.518	1718.05	5.47004	0.07862	44.9875	36.1772	7.81223	125.868
ACEH	KAB. ACEH UTARA	LANGKAHAN	775.567	349.728	1726.29	22.5718	3.76359	90.4449	5.87463	0.148027	42.5627	685.815	311.169	1538	4.88992	0.0820855	40.2466	31.6808	6.94359	108.974
ACEH	KAB. ACEH UTARA	MUARA BATU	946.83	424.993	2072.05	28.2492	4.75926	108.756	7.43277	0.196725	53.027	840.464	376.137	1854.47	5.77726	0.0899243	46.9047	38.8991	8.49761	135.625
ACEH	KAB. ACEH UTARA	KUTA MAKMUR	935.753	427.865	2090.1	28.0871	4.52701	107.711	7.26159	0.195606	53.5294	831.144	378.463	1856.81	5.7835	0.0810386	46.444	38.8333	8.8043	135.552
ACEH	KAB. ACEH UTARA	NISAM	683.94	313.01	1493.97	20.6081	3.31493	76.8288	5.34175	0.151063	37.6657	608.563	276.879	1331.88	4.15927	0.0747119	34.8462	28.204	6.24993	97.5517
ACEH	KAB. SIMEULUE	TELUK DALAM	247.959	174.231	357.498	30.9223	14.2538	59.503	2.38653	0.0990538	13.5389	187.006	127.295	275.067	15.9616	5.32667	37.2983	5.39994	0.714538	19.2658
ACEH	KAB. SIMEULUE	SALANG	392.513	274.768	573.979	49.2332	22.5863	94.4198	3.83233	0.157834	20.6928	295.665	201.229	440.728	25.2827	8.48069	59.6518	8.65529	1.18331	31.7942
ACEH	KAB. SIMEULUE	ALAFAN	218.138	151.866	312.78	27.0796	12.3912	51.7554	2.06675	0.0889179	11.3016	164.506	111.867	240.511	14.128	4.65596	32.7544	4.81994	0.671805	17.0883
ACEH	KAB. SIMEULUE	SIMEULUE BARAT	524.081	363.487	745.789	64.6836	29.2573	125.303	5.12769	0.214801	26.993	393.564	265.674	573.249	33.5946	11.5034	79.6958	11.4891	1.63242	40.758
ACEH	KAB. SIMEULUE	TEUPAH SELATAN	403.396	280.461	579.4	50.0734	22.7119	96.9005	3.77725	0.150743	21.1541	304.613	205.353	446.226	26.3057	8.86522	60.7728	8.90869	1.23395	32.0312
ACEH	KAB. SIMEULUE	TEUPAH BARAT	350.785	244.145	503.747	43.8474	20.1609	84.5957	3.42265	0.130416	19.1146	264.225	179.052	387.669	22.6125	7.75454	52.8551	7.77838	1.00174	27.3481
ACEH	KAB. SIMEULUE	TEUPAH TENGAH	291.664	202.017	422.204	35.9033	16.4304	70.5357	2.76926	0.106293	15.0413	220.084	148.499	323.097	18.7364	6.21571	43.7574	6.57652	0.867195	23.1368
ACEH	KAB. SIMEULUE	SIMEULUE TENGAH	324.993	226.335	470.414	40.5566	18.646	78.0936	3.10383	0.131081	17.0445	244.691	166.064	362.376	21.1777	7.16261	48.7806	7.40917	1.03218	25.7946
ACEH	KAB. SIMEULUE	SIMEULUE CUT	149.086	103.039	214.346	18.5689	8.44978	35.9316	1.4445	0.0645225	7.75059	112.471	75.646	163.961	9.60528	3.25015	22.4691	3.3574	0.459193	11.8187
ACEH	KAB. SIMEULUE	SIMEULUE TIMUR	1184.73	825.657	1706.74	147.718	66.9157	284.447	10.9485	0.452577	61.8902	891.803	605.025	1310.09	77.1885	25.8987	180.759	25.9626	3.62817	91.4973
ACEH	KAB. ACEH SINGKIL	KOTA BAHARU	221.875	154.576	318.029	17.7948	6.5037	38.8557	2.80711	0.181717	13.1854	167.873	113.935	245.782	16.2162	5.79843	36.4029	11.4534	3.38163	28.6768
ACEH	KAB. ACEH SINGKIL	DANAU PARIS	266.331	184.973	382.948	21.1994	7.62449	46.308	3.2922	0.202212	16.2165	201.568	137.546	295.618	19.4831	6.88975	43.4199	13.772	4.03046	34.3836
ACEH	KAB. ACEH SINGKIL	SURO MAKMUR	303.568	209.644	433.877	24.616	9.04621	53.0303	3.82864	0.232203	17.6962	229.183	155.27	334.727	22.2794	7.80436	49.638	15.567	4.49409	39.6584
ACEH	KAB. ACEH SINGKIL	SIMPANG KANAN	556.655	388.1	803.104	44.7563	16.5856	99.0589	7.07681	0.46789	32.9843	420.917	287.978	623.815	40.7795	14.7723	91.8678	28.551	8.45106	71.4926
ACEH	KAB. ACEH SINGKIL	SINGKIL	670.49	463.135	969.093	52.7861	20.4152	116.229	8.46677	0.508793	40.1534	508.281	341.978	752.098	49.0415	17.7541	110.144	34.5153	9.9019	87.1503
ACEH	KAB. ACEH SINGKIL	SINGKOHOR	248.838	172.768	360.634	19.8304	7.40761	43.1675	3.08894	0.207161	14.9771	188.498	127.859	278.863	17.9804	6.39634	40.438	12.8651	3.61391	32.1705
ACEH	KAB. ACEH SINGKIL	PULAU BANYAK	153.042	105.58	219.44	12.1634	4.66837	26.4108	1.92852	0.130803	8.99837	115.979	78.0052	170.49	11.2791	3.99137	25.0381	7.91505	2.23994	19.8513
ACEH	KAB. ACEH SINGKIL	PULAU BANYAK BARAT	101.49	71.9075	147.066	8.1099	2.98205	17.8201	1.27741	0.0863473	6.08568	77.221	52.7117	113.435	7.49898	2.68833	16.8514	5.24708	1.52469	13.2213
ACEH	KAB. ACEH SINGKIL	KUALA BARU	87.9295	60.9007	126.871	7.00307	2.60658	15.4835	1.1206	0.0697414	5.2923	66.3488	45.2141	97.9814	6.35483	2.29364	14.3059	4.51802	1.32918	11.4129
ACEH	KAB. ACEH SINGKIL	GUNUNG MERIAH	1357.73	949.183	1959.72	108.745	40.5564	240.605	17.6337	1.18362	80.8653	1026.83	698.495	1522.3	99.228	35.2795	220.285	69.9351	20.1084	177.805
ACEH	KAB. ACEH SINGKIL	SINGKIL UTARA	356.653	247.375	513.058	28.4017	10.7287	62.1718	4.41022	0.293334	21.2205	269.932	182.402	395.639	26.0962	9.34597	58.7924	18.3537	5.17403	45.987
ACEH	KAB. BIREUEN	PEUSANGAN SELATAN	422.432	189.468	938.891	46.6058	16.2432	127.143	0	0	0	368.16	164.809	822.901	1.80046	0.0138886	18.5395	5.70217e-06	4.02003e-26	2.03627
ACEH	KAB. BIREUEN	JEUMPA	1074.7	487.314	2339.86	117.66	41.2398	318.083	0	0	0	938.954	421.84	2048.09	4.40531	0.0283048	47.1453	1.02496e-05	7.21926e-26	5.45486
ACEH	KAB. BIREUEN	SIMPANG MAMPLAM	792.403	356.85	1763	86.8129	29.5309	237.788	0	0	0	690.431	309.524	1549.43	3.29432	0.0248461	34.3055	1.1685e-05	5.46432e-26	4.35205
ACEH	KAB. BIREUEN	PEUDADA	808.135	358.665	1783.11	88.2962	29.951	241.368	0	0	0	699.132	313.513	1551.87	3.55833	0.021529	36.0939	7.67236e-06	1.07054e-25	4.02724
ACEH	KAB. BIREUEN	KOTA JUANG	1349.66	608.84	2924.41	148.08	51.5009	394.421	0	0	0	1171.91	526.031	2562.16	5.54403	0.0415225	59.3362	1.5319e-05	5.13982e-25	7.85306
ACEH	KAB. BIREUEN	JULI	987.076	449.629	2205.44	107.425	37.3451	292.592	0	0	0	860.381	388.804	1926.14	4.12844	0.0312633	42.5217	8.05528e-06	1.02759e-25	5.1128
ACEH	KAB. BIREUEN	SAMALANGA	734.906	335.049	1633.58	80.4367	27.7377	221.604	0	0	0	642.585	290.038	1423.39	3.04398	0.0243411	32.5452	7.88596e-06	4.62803e-26	3.83312
ACEH	KAB. BIREUEN	JANGKA	841.729	385.207	1899.76	92.3327	31.9251	250.621	0	0	0	732.813	331.687	1663.57	3.49636	0.0280911	35.9266	1.18526e-05	1.63032e-25	4.6114
ACEH	KAB. BIREUEN	PEUSANGAN	1500.67	684.215	3340.02	165.633	58.3141	454.909	0	0	0	1308.36	590.255	2910.44	6.22081	0.0559485	65.5847	1.29502e-05	1.60945e-25	7.11128
ACEH	KAB. BIREUEN	JEUNIEB	717.907	326.319	1625.57	78.7462	26.7996	216.852	0	0	0	625.566	283.721	1417.1	2.9812	0.0238616	30.8104	7.86954e-06	8.46674e-26	3.74167
ACEH	KAB. BIREUEN	KUTA BLANG	642.141	292.305	1452.23	70.356	24.4051	195.761	0	0	0	559.109	254.632	1263.31	2.67789	0.0180217	28.3593	7.80828e-06	1.97591e-25	3.5097
ACEH	KAB. BIREUEN	PEULIMBANG	357.7	160.944	783.868	39.1221	13.3701	105.757	0	0	0	310.892	139.148	688.37	1.45979	0.0107836	15.6088	3.28193e-06	4.98288e-26	1.90641
ACEH	KAB. BIREUEN	MAKMUR	451.574	204.332	985.279	49.4322	16.9538	136.062	0	0	0	392.804	177.616	859.34	1.91837	0.012095	19.9669	3.8086e-06	6.82274e-26	2.32367
ACEH	KAB. BIREUEN	GANDAPURA	689.512	311.097	1520	75.9546	25.3071	205.354	0	0	0	600.627	268.005	1336.54	2.8831	0.0225653	29.26	8.88703e-06	4.44335e-26	3.48275
ACEH	KAB. BIREUEN	PEUSANGAN SIBLAH KRUENG	345.013	154.367	756.284	37.8583	12.9292	103.192	0	0	0	300.417	133.918	662.68	1.42037	0.0109788	14.7402	3.99285e-06	5.20062e-26	1.92398
ACEH	KAB. BIREUEN	KUALA	540.332	248.401	1203.66	59.873	20.0872	162.746	0	0	0	470.931	214.814	1056.92	2.27734	0.0221159	23.036	6.01591e-06	1.80607e-26	2.94313
ACEH	KAB. BIREUEN	PANDRAH	255.672	116.92	564.588	27.9968	9.68269	76.3103	0	0	0	222.635	101.133	493.888	1.03233	0.00686387	11.0942	2.78398e-06	1.94398e-26	1.31731
ACEH	KAB. ACEH BARAT DAYA	TANGAN-TANGAN	467.917	322.874	672.134	136.384	80.4046	222.634	1.82999	0.0113296	17.6494	254.334	166.495	385.704	41.0053	16.3428	87.0615	21.108	5.39296	56.1934
ACEH	KAB. ACEH BARAT DAYA	LEMBAH SABIL	376.2	261.602	543.446	109.59	64.0906	181.341	1.5235	0.00942249	14.25	204.819	131.806	311.155	33.0799	13.0821	69.8697	17.1565	4.3853	45.5195
ACEH	KAB. ACEH BARAT DAYA	BABAH ROT	712.696	494.799	1026.2	207.179	121.985	343.107	2.83119	0.014823	27.1258	388.114	250.767	589.784	62.8581	24.8904	134.812	32.1258	8.94191	84.3867
ACEH	KAB. ACEH BARAT DAYA	JEUMPA	383.629	267.357	547.751	112.099	65.9802	182.081	1.50192	0.00737085	14.7686	208.648	136.392	315.587	33.829	13.4973	71.1831	17.0783	4.56086	45.0937
ACEH	KAB. ACEH BARAT DAYA	SUSOH	838.5	580.355	1212.22	244.677	142.965	401.696	3.18369	0.0203777	30.2088	456.096	298.347	691.044	74.4018	28.7616	157.099	37.5344	9.51283	98.7806
ACEH	KAB. ACEH BARAT DAYA	BLANGPIDIE	789.311	550.928	1135.04	230.067	135.836	380.823	3.24162	0.0203051	29.5974	431.094	280.232	651.81	69.4491	27.189	147.832	35.4383	9.04236	94.2741
ACEH	KAB. ACEH BARAT DAYA	SETIA	292.642	202.17	417.819	84.6374	49.8971	139.28	1.1264	0.00641171	10.8792	159.565	103.544	239.851	25.6774	9.99763	54.14	13.1503	3.33537	34.9955
ACEH	KAB. ACEH BARAT DAYA	MANGGENG	515.969	357.512	742.752	151.075	88.7817	245.011	1.94588	0.0112933	19.5533	280.047	183.014	425.737	45.6813	18.048	96.4383	23.0882	6.08802	62.0838
ACEH	KAB. ACEH BARAT DAYA	KUALA BATEE	742.788	511.738	1071.39	217.808	126.678	355.548	2.97005	0.0185636	27.7892	404.126	260.155	613.671	65.5603	26.1885	138.511	33.4626	8.5657	88.1348
ACEH	KAB. GAYO LUES	KUTAPANJANG	292.674	201.474	421.658	47.9816	24.0222	86.8775	3.13215	0.156511	16.3872	207.789	138.525	310.342	23.251	8.69614	50.0877	2.83222	0.114201	15.1563
ACEH	KAB. GAYO LUES	PINING	145.336	100.878	208.344	23.5949	11.9606	43.2718	1.60257	0.0780263	8.06974	103.493	69.8592	151.372	11.5227	4.30143	25.0228	1.40939	0.0562399	7.52222
ACEH	KAB. GAYO LUES	BLANGJERANGO	222.182	152.858	321.185	36.2406	18.1593	66.6918	2.39783	0.116591	12.3251	157.959	105.045	233.79	17.9019	6.65919	38.673	2.09338	0.0840083	11.352
ACEH	KAB. GAYO LUES	TERIPE JAYA	167.269	116.146	241.206	27.2581	13.7574	49.9229	1.79223	0.0872029	9.36334	119.348	80.0989	176.25	13.4619	5.11527	29.3531	1.60624	0.0666346	8.85637
ACEH	KAB. GAYO LUES	PUTERI BETUNG	277.358	192.932	396.325	44.927	22.5112	82.2214	3.03753	0.150257	15.056	197.131	132.855	289.388	22.1774	8.37843	48.8977	2.72325	0.109472	14.2612
ACEH	KAB. GAYO LUES	RIKIT GAIB	141.824	98.5572	205.748	23.3452	11.7527	42.4765	1.51633	0.0826884	7.76196	100.939	68.0647	149.936	11.4196	4.24892	24.6312	1.35108	0.057573	7.23216
ACEH	KAB. GAYO LUES	DABUN GELANG	203.536	141.19	293.916	33.5075	16.7016	61.0305	2.16773	0.107207	11.4337	144.633	97.2624	213.964	16.2931	6.08887	35.2627	1.97224	0.0677397	10.4395
ACEH	KAB. GAYO LUES	TERANGUN	273.659	189.181	392.498	44.962	22.0879	82.3931	2.87477	0.149526	15.2624	194.218	129.774	285.802	21.7761	8.20918	48.0776	2.62023	0.0954034	14.3283
ACEH	KAB. GAYO LUES	BLANGKEJEREN	909.541	632.919	1322.43	148.292	74.7027	270.887	10.0816	0.475352	50.7065	648.259	434.773	964.981	73.2619	28.0788	158.212	8.57574	0.339272	49.9539
ACEH	KAB. GAYO LUES	PANTAN CUACA	131.682	91.2832	188.509	21.3812	10.7547	38.8383	1.48051	0.0817377	7.36651	93.3545	62.8186	138.249	10.4624	3.85444	23.1969	1.22739	0.047692	7.0194
ACEH	KAB. GAYO LUES	BLANGPEGAYON	207.562	144.065	298.124	33.7911	16.9717	61.7127	2.28028	0.116462	11.7484	147.859	99.1374	217.23	16.7485	6.24715	36.2685	1.99454	0.0791303	10.7184
ACEH	KAB. ACEH JAYA	PASIE RAYA	239.378	166.941	345.839	39.0125	19.6216	71.5872	2.62735	0.127591	13.4509	170.781	114.54	251.522	19.1518	7.2795	41.7013	2.29451	0.0988291	12.9564
ACEH	KAB. ACEH JAYA	SAMPOI NIET	274.339	191.099	393.373	44.65	22.3589	82.4239	2.95761	0.155029	15.0885	195.536	132.21	285.296	21.8403	8.14999	47.9496	2.62435	0.109384	14.4967
ACEH	KAB. ACEH JAYA	DARUL HIKMAH	240.849	165.353	344.727	38.9273	19.5022	71.6395	2.59299	0.119753	13.7222	170.972	113.558	251.822	19.165	7.03078	41.8162	2.25505	0.0990802	12.5209
ACEH	KAB. ACEH JAYA	INDRA JAYA	250.754	174.117	362.775	40.8062	20.2984	74.2192	2.83981	0.142885	14.1756	178.388	120.474	264.316	20.072	7.31064	43.7309	2.4337	0.0905207	13.4293
ACEH	KAB. ACEH JAYA	SETIA BAKTI	313.734	219.163	452.899	51.3243	26.0018	93.0029	3.31785	0.18762	17.2512	223.833	149.923	330.982	24.8851	9.32885	54.3328	2.91621	0.115676	16.5158
ACEH	KAB. ACEH JAYA	JAYA	526.098	364.843	756.053	85.6597	43.0564	156.412	5.73345	0.301779	29.0719	372.679	249.603	551.417	42.0474	15.6675	92.0709	5.08017	0.214379	28.3867
ACEH	KAB. ACEH JAYA	KRUENG SABEE	617.569	429.33	890.596	100.987	50.703	183.737	6.69905	0.341402	34.1988	438.398	294.15	650.185	49.5269	18.4828	107.968	5.99207	0.222348	32.6519
ACEH	KAB. ACEH JAYA	TEUNOM	468.457	328.069	678.33	76.5396	38.3759	140.099	5.12099	0.244524	25.5509	333.589	225.022	491.845	37.4789	14.0867	82.5973	4.57308	0.18175	24.642
ACEH	KAB. ACEH JAYA	PANGA	299.23	207.234	430.256	48.5322	24.2425	89.6081	3.31742	0.164109	16.3461	212.259	143.172	314.233	24.4461	8.92538	52.6449	2.79907	0.117489	15.6896
ACEH	KAB. NAGAN RAYA	BEUTONG	388.931	271.433	557.829	19.2558	5.37977	50.0095	3.13016	0.0902447	19.1128	308.942	210.355	451.686	28.286	9.74674	63.9746	18.9175	5.29859	48.5982
ACEH	KAB. NAGAN RAYA	SUKA MAKMUE	283.188	196.754	409.822	14.1123	3.92782	35.9887	2.38282	0.0796402	14.1062	224.846	152.823	329.542	20.7858	7.46287	46.3231	13.9867	3.74222	35.3362
ACEH	KAB. NAGAN RAYA	KUALA PESISIR	494.368	341.403	711.385	24.4145	6.69703	63.2248	4.00818	0.104526	23.8555	392.245	264.177	575.235	36.8474	12.9377	81.4112	24.2777	6.67766	62.7207
ACEH	KAB. NAGAN RAYA	KUALA	634.433	439.107	915.593	31.8652	8.95652	80.3349	5.09331	0.138379	30.6407	503.439	340.756	739.809	46.975	17.2524	104.339	31.095	8.80218	79.2646
ACEH	KAB. NAGAN RAYA	SEUNAGAN TIMUR	403.726	279.89	576.992	19.9903	5.85292	51.6889	3.32475	0.0916461	19.4559	319.679	218.097	465.818	29.5501	10.6979	65.5836	19.8249	5.42305	51.0275
ACEH	KAB. NAGAN RAYA	TADU RAYA	423.189	292.172	608.689	20.9093	5.92955	53.8315	3.50346	0.0977355	20.6801	335.65	226.907	490.297	31.4012	11.2521	69.7754	20.9075	5.67554	53.6335
ACEH	KAB. NAGAN RAYA	DARUL MAKMUR	1400.78	967.827	2014.35	69.4698	19.8772	178.431	11.5054	0.347798	67.0793	1113.55	755.663	1626.28	103.677	37.146	230.242	69.5698	19.3352	175.432
ACEH	KAB. NAGAN RAYA	TRIPA MAKMUR	262.011	183.851	377.624	13.1218	3.78155	33.5671	2.14916	0.0591829	13.0446	208.283	142.912	304.203	19.3394	7.03781	43.3122	12.8681	3.61666	32.4963
ACEH	KAB. NAGAN RAYA	BEUTONG ATEUH BANGGALANG	58.4237	40.2022	84.3214	2.92329	0.811118	7.29063	0.47316	0.0160273	2.85664	46.2522	31.5204	68.1032	4.26687	1.53869	9.66198	2.85591	0.792009	7.32404
ACEH	KAB. NAGAN RAYA	SEUNAGAN	456.819	317.174	653.069	22.5269	6.23759	57.4286	3.68646	0.109563	22.0777	362.67	245.768	527.817	33.4153	12.3213	74.7952	22.4174	6.42947	56.553
ACEH	KAB. ACEH TAMIANG	TAMIANG HULU	833.162	579.713	1215.25	254.08	150.405	418.327	1.25024	0.000525711	23.2498	543.727	360.837	814.015	7.1068	0.240931	43.6052	8.82709	0.452016	45.183
ACEH	KAB. ACEH TAMIANG	KARANG BARU	1953.96	1348.63	2791.12	592.422	351.648	967.745	2.75963	0.0013216	56.7483	1269.83	846.001	1894	16.3401	0.484111	99.0833	20.1223	0.918681	105.108
ACEH	KAB. ACEH TAMIANG	SERUWAY	1209.14	838.107	1751.51	369.205	216.674	600.317	1.93396	0.000898674	34.9704	786.814	521.308	1183.1	10.439	0.310556	60.4915	12.8921	0.617156	66.8563
ACEH	KAB. ACEH TAMIANG	BANDAR PUSAKA	628.875	434.803	914.606	192.864	113.643	315.548	0.919649	0.000395609	18.9022	410.207	269.468	615.094	5.42181	0.159149	31.7394	6.75779	0.322464	34.7187
ACEH	KAB. ACEH TAMIANG	KEJURUAN MUDA	1600.76	1115.36	2333.32	485.854	284.49	796.893	2.22541	0.0010883	45.3897	1047.39	698.21	1563.66	13.7752	0.461919	79.0894	16.5664	0.802184	85.1248
ACEH	KAB. ACEH TAMIANG	KOTA KUALASINPANG	815.93	564.448	1176.43	247.19	145.653	401.924	1.24932	0.000648209	23.3447	531.392	353.274	783.838	6.88387	0.215509	41.0602	8.47394	0.441312	45.412
ACEH	KAB. ACEH TAMIANG	TENGGULUN	792.947	554.241	1137.18	242.488	141.396	394.876	1.18394	0.000603786	22.5578	517.072	342.855	769.34	6.54741	0.183793	38.6799	8.27014	0.363999	42.9615
ACEH	KAB. ACEH TAMIANG	RANTAU	1649.22	1156.44	2379.99	503.841	295.803	817.817	2.40834	0.00101832	45.9522	1076.34	727.017	1604.15	13.7437	0.412892	82.942	17.2941	0.828984	90.3807
ACEH	KAB. ACEH TAMIANG	MANYAK PAYED	1519.22	1054.3	2175.76	463.27	274.911	756.866	2.23619	0.00105798	41.7992	986.31	659.429	1469.74	13.1071	0.433934	75.7565	15.7332	0.701461	83.0728
ACEH	KAB. ACEH TAMIANG	BENDAHARA	1009.21	700.787	1448.63	306.476	180.339	507.808	1.49927	0.000631328	28.3933	658.43	435.563	976.527	8.53483	0.275636	50.3757	10.5973	0.503822	55.5482
ACEH	KAB. ACEH TAMIANG	SEKERAK	335.359	233.199	483.351	102.38	60.4743	167.262	0.484591	0.000238483	9.2301	218.523	146.058	326.712	2.87949	0.0863614	17.2062	3.56022	0.17043	18.2911
ACEH	KAB. ACEH TAMIANG	BANDA MULIA	562.23	392.734	811.88	171.411	102.162	280.154	0.802915	0.000377053	15.3328	366.315	243.275	547.286	4.68364	0.140422	27.6136	5.97526	0.295603	31.1911
ACEH	KAB. BENER MERIAH	TIMANG GAJAH	661.208	459.07	949.169	246.72	151.726	391.631	40.1279	12.8182	96.5127	237.389	146.176	372.64	76.1055	33.9843	150.108	43.9078	14.597	102.286
ACEH	KAB. BENER MERIAH	WIH PESAM	748.153	520.624	1082.41	279.135	172.143	442.712	45.3357	14.4607	108.756	268.7	162.877	428.168	85.5034	38.2947	172.324	49.3526	16.4663	115.414
ACEH	KAB. BENER MERIAH	BENER KELIPAH	160.667	111.627	230.114	59.7931	36.4965	94.7536	9.70157	2.9897	23.0507	57.6053	35.3315	91.6684	18.3633	8.16396	36.4859	10.6967	3.57628	24.8761
ACEH	KAB. BENER MERIAH	PINTU RIME GAYO	462.555	319.528	659.894	172.498	105.418	271.467	27.8133	8.89814	66.8113	164.981	100.955	265.723	52.4551	23.5456	104.667	30.5481	10.2731	71.1572
ACEH	KAB. BENER MERIAH	SYIAH UTAMA	72.8912	50.6044	104.779	27.1785	16.7362	42.7853	4.39228	1.39804	10.536	26.1302	16.0374	41.5945	8.34617	3.73947	16.7138	4.83282	1.61028	11.1822
ACEH	KAB. BENER MERIAH	GAJAH PUTIH	284.57	196.444	410.403	106.149	64.5327	167.641	17.3424	5.67946	41.1528	101.733	61.4542	164.838	32.5627	14.3002	64.7026	18.7513	6.42934	43.5646
ACEH	KAB. BENER MERIAH	MESIDAH	168.104	116.595	241.699	62.4985	38.5208	99.9521	10.276	3.45156	24.281	60.2418	36.6196	95.9258	19.1889	8.39734	38.3946	11.1944	3.78242	25.9297
ACEH	KAB. BENER MERIAH	PERMATA	650.546	451.909	937.711	241.518	149.43	385.029	39.9911	12.3973	94.2051	232.967	141.584	375.316	74.4236	33.1305	148.194	43.0581	14.8112	99.6665
ACEH	KAB. BENER MERIAH	BUKIT	920.833	634.396	1320.96	341.827	209.155	541.271	55.7305	17.6474	133.14	330.724	199.441	523.963	105.568	46.0799	210.435	60.773	20.9305	139.775
ACEH	KAB. BENER MERIAH	BANDAR	856.993	596.882	1230.76	319.547	196.379	507.029	52.4993	16.6056	124.4	308.006	188.363	488.381	97.3675	43.4295	194.337	56.1136	19.149	132.25
ACEH	KAB. PIDIE JAYA	MEURAH DUA	587.887	405.968	854.182	61.4994	25.7983	124.719	2.40376	0.0138861	22.5158	497.422	340.897	728.795	14.6708	2.24778	48.6436	1.58528e-06	5.66654e-29	2.81596
ACEH	KAB. PIDIE JAYA	TRIENGGADENG	1083.56	751.373	1572.28	113.772	48.8514	231.393	4.2312	0.0294434	41.1059	918.539	628.53	1349.3	26.3134	4.07434	90.01	2.82658e-06	9.26885e-29	5.42164
ACEH	KAB. PIDIE JAYA	JANGKA BUYA	486.493	335.822	694.718	50.4238	21.0481	102.375	1.9976	0.0129237	18.8735	412.517	280.357	600.633	11.7925	1.81833	39.6095	1.9701e-06	7.2162e-29	2.2372
ACEH	KAB. PIDIE JAYA	ULIM	745.971	517.971	1071.5	77.7408	33.0959	156.66	2.85446	0.0207067	28.8088	631.904	432.276	923.698	18.4938	2.85247	62.0883	1.90287e-06	1.15309e-28	3.57848
ACEH	KAB. PIDIE JAYA	BANDAR DUA	1276.92	879.892	1852	130.282	55.064	267.106	5.13163	0.0366749	48.1424	1084.89	740.726	1591.23	32.0469	4.93511	105.215	3.79779e-06	1.48934e-28	5.93389
ACEH	KAB. PIDIE JAYA	MEUREUDU	1032.32	711.457	1499.42	105.799	45.7301	215.28	4.35547	0.031063	39.5999	875.003	595.542	1290.6	25.2833	3.78273	84.9885	3.62763e-06	1.46695e-28	4.69604
ACEH	KAB. PIDIE JAYA	BANDAR BARU	1677.34	1168.51	2420.83	175.663	73.705	350.289	6.64974	0.0441129	64.0254	1426.61	978.158	2066.88	41.4386	6.18209	139.912	3.14322e-06	1.20841e-28	7.85364
ACEH	KAB. PIDIE JAYA	PANTERAJA	411.295	287.48	595.656	42.7879	18.1039	87.1765	1.65155	0.0106426	15.9264	349.156	239.581	510.685	9.95361	1.6129	33.4648	8.18599e-07	3.87009e-29	2.00548
ACEH	KOTA BANDA ACEH	BAITURRAHMAN	1094.15	867.353	1385.52	1071.96	848.4	1362.18	2.37194	0.00314073	34.663	1.0744	9.00791e-05	27.4644	0.000826731	2.55879e-18	8.99889	2.08119	0.00183316	32.8009
ACEH	KOTA BANDA ACEH	SYIAH KUALA	1148.48	912.365	1453.6	1126.31	891.729	1425.07	2.50002	0.00413885	37.0143	1.0577	0.000140292	28.8636	0.000833978	8.87146e-18	8.94778	2.22589	0.00171723	33.3943
ACEH	KOTA BANDA ACEH	BANDA RAYA	882.278	700.904	1116.55	863.241	686.615	1095.85	1.90394	0.0023339	27.8073	0.858945	9.07546e-05	22.3031	0.000635971	9.48894e-18	6.9236	1.81793	0.00158287	26.8035
ACEH	KOTA BANDA ACEH	JAYA BARU	901.48	715.761	1140.51	883.551	698.925	1118.83	2.06725	0.00322147	27.8812	0.943515	0.00012535	23.7024	0.000694565	3.38512e-18	7.53251	1.70067	0.00148219	26.4362
ACEH	KOTA BANDA ACEH	KUTA RAJA	498.804	396.256	629.424	489.223	387.23	617.79	1.13281	0.00141194	15.4307	0.533812	7.6812e-05	12.8079	0.000264214	1.37394e-18	4.06408	0.886634	0.000879666	14.5871
ACEH	KOTA BANDA ACEH	LUENG BATA	858.979	680.833	1085.84	842.162	665.426	1065.79	1.93153	0.00255117	26.875	0.900612	0.000164442	21.8099	0.00045928	1.29119e-18	6.50181	1.60368	0.00173269	26.1814
ACEH	KOTA BANDA ACEH	KUTA ALAM	1435.77	1137.55	1825.48	1405.88	1113.26	1786.35	3.18397	0.00419773	44.579	1.44986	0.000260844	35.16	0.000789052	2.68847e-18	11.3041	2.5403	0.00208031	42.1655
ACEH	KOTA BANDA ACEH	MEURAXA	891.111	707.25	1126.55	872.618	691.587	1103.7	1.96247	0.00283759	27.248	0.903922	0.000103943	22.7744	0.000602499	5.13465e-18	7.13505	1.6986	0.00173576	26.9585
ACEH	KOTA BANDA ACEH	ULEE KARENG	945.323	748.641	1198.45	926.275	730.556	1175.53	2.13577	0.00247096	29.3803	0.914965	0.000133664	24.3057	0.000455445	3.64277e-18	8.04087	1.76937	0.00174263	27.9628
ACEH	KOTA SABANG	SUKAJAYA	962.93	676.158	1403.12	558.793	367.679	847.983	0	0	0	338.708	205.626	541.98	39.9308	9.79427	109.643	8.96211	0.301938	50.7211
ACEH	KOTA SABANG	SUKAKARYA	658.79	456.1	959.939	383.42	249.259	582.133	0	0	0	230.829	138.603	372.953	27.4348	6.81975	74.9522	6.01856	0.219475	33.6035
ACEH	KOTA SABANG	SUKAMAKMUE	420.596	292.212	608.079	243.044	159.316	369.087	0	0	0	147.207	89.3056	236.522	17.3746	4.1217	47.0551	3.85539	0.132324	21.4048
ACEH	KOTA LHOKSEUMAWE	BLANG MANGAT	839.219	377.476	1838.44	389.499	168.549	867.753	0.311345	1.74822e-06	18.5134	377.236	160.782	868.204	26.4648	4.58446	101.601	22.8204	3.70292	89.6101
ACEH	KOTA LHOKSEUMAWE	MUARA DUA	1578.35	712.688	3522.42	728.598	319.846	1686.87	0.533751	4.61209e-06	34.9251	713.532	303.759	1640.41	50.5398	9.35215	193.865	43.9382	6.84672	176.312
ACEH	KOTA LHOKSEUMAWE	BANDA SAKTI	2427.97	1093.89	5294.44	1124.14	490.381	2555.66	0.94557	6.44541e-06	52.5839	1090.5	464.593	2459.95	77.0477	13.6922	294.619	67.2751	10.5408	270.432
ACEH	KOTA LHOKSEUMAWE	MUARA SATU	1054.02	477.004	2334.04	490.864	211.274	1122.6	0.416109	4.99461e-06	23.1441	473.326	205.055	1090.07	34.1439	5.9241	127.919	29.0593	4.61975	120.952
ACEH	KOTA LANGSA	LANGSA BARO	1536.31	1062.54	2198.33	604.501	370.906	958.727	1.1993	8.32331e-05	37.4682	879.497	577.588	1311.98	5.23896	0.0230679	56.7091	11.2321	0.259018	75.2243
ACEH	KOTA LANGSA	LANGSA TIMUR	479.471	335.026	693.853	187.89	118.912	294.481	0.370022	2.02531e-05	11.7046	274.578	180.666	416.489	1.7585	0.00785444	17.8674	3.48893	0.0863705	22.497
ACEH	KOTA LANGSA	LANGSA KOTA	1093.75	754.338	1568.65	428.667	262.474	673.049	0.816564	6.20628e-05	26.5459	626.405	412.101	944.041	3.97589	0.0192847	39.0395	8.17809	0.201644	51.7944
ACEH	KOTA LANGSA	LANGSA LAMA	920.924	641.187	1328.73	361.748	222.553	571.371	0.740057	6.54155e-05	22.7677	526.857	347.254	792.186	3.37041	0.0150941	34.7473	6.92309	0.167694	43.1747
ACEH	KOTA LANGSA	LANGSA BARAT	1069.74	740.022	1529.25	420.136	258.95	662.245	0.769117	4.24454e-05	25.64	612.404	398.03	917.776	3.71425	0.0196668	38.1219	7.90802	0.183745	50.5971
ACEH	KOTA SUBULUSSALAM	SULTAN DAULAT	535.032	371.168	772.234	61.2109	27.2016	121.882	4.35053	0.136126	26.9832	378.144	252.092	560.181	36.6327	12.6859	83.8009	40.6631	14.9949	91.4465
ACEH	KOTA SUBULUSSALAM	PENANGGALAN	544.788	379.007	785.833	62.8662	27.7823	122.399	4.50162	0.135556	26.505	384.645	258.39	568.874	37.9842	13.1444	86.8696	41.6154	15.4702	92.4098
ACEH	KOTA SUBULUSSALAM	RUNDENG	447.432	310.749	639.836	51.2087	22.5482	100.866	3.60807	0.103634	22.2018	316.663	212.742	462.936	30.8243	10.6998	70.5671	33.497	12.4574	74.8637
ACEH	KOTA SUBULUSSALAM	LONGKIB	206.983	144.391	298.803	23.8586	10.4654	46.7892	1.66233	0.0465088	9.99816	146.485	98.9695	217.139	14.1837	4.96213	32.6927	15.7735	5.7114	34.7168
ACEH	KOTA SUBULUSSALAM	SIMPANG KIRI	1133.73	792.699	1629.24	130.834	58.2224	260.615	9.2883	0.267148	56.9035	797.675	541.702	1180.22	77.6506	26.58	178.16	86.9902	31.9941	193.491
SUMATERA UTARA	KAB. TAPANULI TENGAH	BARUS	656.336	458.103	942.527	135.368	72.1853	233.101	4.02448	0.0674811	28.7122	398.519	262.793	595.122	55.8199	21.6673	119.984	46.6332	16.6252	106.247
SUMATERA UTARA	KAB. TAPANULI TENGAH	SORKAM	613.107	428.878	885.984	126.011	66.7459	218.593	3.97518	0.0705795	27.6504	370.999	246.149	558.818	52.7673	20.4686	113.786	43.8991	15.5141	99.3795
SUMATERA UTARA	KAB. TAPANULI TENGAH	PANDAN	1982.47	1369.74	2865.61	406.222	213.003	714.459	12.3045	0.225159	87.7073	1205.79	793.104	1804.11	168.397	65.8764	361.073	139.473	50.663	320.123
SUMATERA UTARA	KAB. TAPANULI TENGAH	PINANGSORI	937.197	650.225	1356.58	192.185	102.622	334.845	5.94815	0.0982568	42.1664	568.619	376.551	852.409	79.4131	31.0573	170.858	66.4211	23.5102	152.103
SUMATERA UTARA	KAB. TAPANULI TENGAH	MANDUAMAS	853.966	590.338	1232.62	174.203	91.689	301.33	5.42176	0.0841996	38.1692	519.835	340.33	775.813	72.5809	28.2599	153.064	60.1738	21.4564	136.782
SUMATERA UTARA	KAB. TAPANULI TENGAH	KOLANG	766.571	532.569	1098.56	156.936	83.9566	278.522	4.93494	0.0799322	33.677	464.281	307.724	696.091	65.1256	24.8609	138.861	54.5727	19.5242	124.208
SUMATERA UTARA	KAB. TAPANULI TENGAH	TAPIAN NAULI	731.133	501.141	1050.62	150.598	80.9908	261.863	4.64396	0.0793614	31.7053	442.491	290.785	664.154	62.1644	24.541	132.135	51.8059	18.6662	118.025
SUMATERA UTARA	KAB. TAPANULI TENGAH	SIBABANGUN	665.035	461.835	963.546	135.651	73.5413	237.618	4.16544	0.077135	30.5453	404.534	265.612	606.529	56.6572	21.7642	120.558	48.0858	16.7425	108.331
SUMATERA UTARA	KAB. TAPANULI TENGAH	SOSORGADONG	545.516	380.097	783.902	112.278	60.2362	195.926	3.42817	0.0618992	23.7437	331.94	218.913	494.725	46.2317	17.8503	99.3044	39.152	14.0996	87.8844
SUMATERA UTARA	KAB. TAPANULI TENGAH	SORKAM BARAT	654.866	457.013	947.126	134.523	71.3476	233.762	4.09149	0.0788336	29.0421	395.314	262.408	595.973	56.2002	21.9566	120.729	46.9124	16.3453	105.68
SUMATERA UTARA	KAB. TAPANULI TENGAH	SIRANDORUNG	635.967	441.484	909.886	129.972	69.2671	223.297	4.01376	0.0737559	28.5045	384.318	254.538	576.956	53.4521	20.6604	115.152	45.4839	16.2568	102.295
SUMATERA UTARA	KAB. TAPANULI TENGAH	ANDAM DEWI	616.742	426.318	891.904	126.471	68.5022	223.076	3.83	0.0745076	27.5569	373.753	246.385	559.949	52.4306	20.4721	113.203	43.8102	15.0025	99.2987
SUMATERA UTARA	KAB. TAPANULI TENGAH	SITAHUIS	214.635	149.645	307.688	44.1543	23.2564	76.7049	1.36567	0.0231621	9.4774	129.935	86.1605	194.7	18.3963	7.26207	39.5709	15.2571	5.36411	34.7247
SUMATERA UTARA	KAB. TAPANULI TENGAH	TUKKA	519.8	359.764	751.797	106.35	57.389	185.775	3.22145	0.0598299	22.6599	316.862	207.469	476.743	44.6867	17.3734	95.7718	37.1758	13.2573	84.4567
SUMATERA UTARA	KAB. TAPANULI TENGAH	BADIRI	1011.5	705.941	1457.11	205.789	110.529	363.109	6.39774	0.119238	45.5521	610.966	403.959	918.008	86.8406	33.1957	187.233	72.7912	25.8177	163.107
SUMATERA UTARA	KAB. TAPANULI TENGAH	PASARIBU TOBING	273.138	189.936	391.964	55.8984	29.8428	97.0211	1.71105	0.0264387	12.6642	165.9	109.541	246.974	23.1176	8.93071	49.2794	19.1398	6.92813	43.6108
SUMATERA UTARA	KAB. TAPANULI TENGAH	BARUS UTARA	178.538	125.116	257.419	36.455	19.6812	62.5045	1.13695	0.021048	7.94771	108.286	71.5734	163.285	15.2046	5.79847	32.6982	12.7753	4.54994	28.9529
SUMATERA UTARA	KAB. TAPANULI TENGAH	SUKA BANGUN	149.934	104.082	214.946	30.697	16.7184	53.5682	0.965985	0.0152196	6.7835	90.952	60.0999	135.066	12.6583	4.86568	27.2834	10.6439	3.80033	24.1434
SUMATERA UTARA	KAB. TAPANULI TENGAH	LUMUT	471.838	327.467	676.301	96.7545	51.3846	167.741	3.02287	0.0493886	21.0198	285.238	188.213	426.161	40.4671	15.7525	85.9893	33.649	11.8522	76.0364
SUMATERA UTARA	KAB. TAPANULI TENGAH	SARUDIK	739.732	515.657	1066.48	150.807	80.6481	264.267	4.65579	0.0839376	32.4985	448.153	295.984	675.529	62.9293	24.6203	135.378	53.4554	18.905	120.332
SUMATERA UTARA	KAB. TAPANULI UTARA	TARUTUNG	1787.95	1089.8	2986.48	164.233	64.4458	377.893	19.6	1.01387	104.039	1044.31	609.003	1800.83	36.643	4.32289	144.682	472.966	249.356	889.662
SUMATERA UTARA	KAB. TAPANULI UTARA	SIATAS BARITA	612.565	369.307	1013.25	56.3157	21.0757	129.308	6.66017	0.326661	35.2246	356.233	206.917	612.579	12.7148	1.59236	49.7273	162.953	85.628	301.538
SUMATERA UTARA	KAB. TAPANULI UTARA	ADIAN KOTING	620.891	372.607	1025.95	57.0643	21.1455	131.534	6.63985	0.30836	36.0072	361.219	206.041	624.926	12.9893	1.56957	49.8995	165.361	85.2338	309.004
SUMATERA UTARA	KAB. TAPANULI UTARA	SIPOHOLON	1020.27	613.036	1710.31	94.5719	35.2631	214.667	10.9483	0.514069	57.8159	593.683	345.154	1034.06	21.0996	2.45475	84.0633	270.634	140.644	515.516
SUMATERA UTARA	KAB. TAPANULI UTARA	PAHAE JULU	565.949	341.475	936.942	52.211	19.9744	115.33	6.07526	0.296277	32.2503	330.379	189.747	563.229	11.524	1.44237	45.367	150.454	78.2711	283.934
SUMATERA UTARA	KAB. TAPANULI UTARA	PAHAE JAE	498.18	297.924	827.304	45.6726	17.2501	104.873	5.32471	0.275383	28.2203	290.524	165.649	500.835	10.424	1.35277	38.6453	131.745	68.5653	242.125
SUMATERA UTARA	KAB. TAPANULI UTARA	SIMANGUMBAN	349.046	210.675	578.705	32.0833	12.0982	72.9866	3.79033	0.186982	20.531	203.585	117.435	350.61	7.26314	0.901569	27.6596	93.7572	48.1623	172.477
SUMATERA UTARA	KAB. TAPANULI UTARA	PURBA TUA	347.427	207.137	573.477	31.7615	11.9489	71.7287	3.79756	0.187977	20.3169	201.398	116.026	345.74	7.28553	0.846741	28.3228	92.9516	47.5267	171.886
SUMATERA UTARA	KAB. TAPANULI UTARA	SIBORONG-BORONG	2125.66	1284.9	3552.19	197.109	73.3092	451.482	22.6462	1.02429	122.188	1242.09	714.561	2112.75	44.2317	5.33503	166.862	563.483	292.463	1062.5
SUMATERA UTARA	KAB. TAPANULI UTARA	PAGARAN	794.452	478.026	1325.06	73.1743	28.0146	166.547	8.53689	0.384347	44.6812	463.659	267.557	802.744	16.6813	1.97575	64.8847	210.481	109.443	395.37
SUMATERA UTARA	KAB. TAPANULI UTARA	PARMONANGAN	610.724	366.7	1028.08	56.2401	20.5712	127.958	6.54292	0.33241	35.0457	358.162	204.245	620.922	12.5913	1.55663	48.5592	163.072	84.6981	305.261
SUMATERA UTARA	KAB. TAPANULI UTARA	SIPAHUTAR	1193.98	720.901	2011.44	110.684	40.8054	253.636	13.2806	0.614943	69.9164	695.472	405.544	1202.68	24.9337	3.2166	95.3693	314.94	165.461	597.416
SUMATERA UTARA	KAB. TAPANULI UTARA	PANGARIBUAN	1265.78	749.027	2102.6	116.829	43.4404	263.815	13.5723	0.655234	71.4897	740.932	416.296	1270.81	25.6873	3.33897	102.131	336.745	173.992	626.215
SUMATERA UTARA	KAB. TAPANULI UTARA	GAROGA	762.393	456.196	1274.9	70.2754	26.2676	161.263	8.30273	0.425787	45.0256	443.065	257.582	770.528	15.5588	1.85346	60.4958	202.665	105.14	380.341
SUMATERA UTARA	KAB. TAPANULI UTARA	MUARA	625.903	370.48	1043.03	57.9685	21.9729	133.93	6.84356	0.3424	35.369	363.755	209.434	629.794	12.926	1.6648	50.0139	164.365	85.9509	309.388
SUMATERA UTARA	KAB. TAPANULI SELATAN	ANGKOLA BARAT	1064.03	481.477	2337.2	143.683	52.1102	381.71	0.000532066	1.30322e-18	9.49921	510.331	220.953	1160.75	190.581	72.5232	483.537	191.056	74.3737	476.714
SUMATERA UTARA	KAB. TAPANULI SELATAN	BATANG TORU	1481.89	655.288	3225.61	202.409	72.2617	525.08	0.000872368	3.09781e-18	13.246	701.981	297.969	1601.71	265.771	98.8736	666.224	267.699	101.405	668.682
SUMATERA UTARA	KAB. TAPANULI SELATAN	ANGKOLA TIMUR	943.252	429.996	2138.51	130.899	47.6171	342.98	0.000593629	2.73328e-18	8.11037	452.974	195.966	1050.46	167.57	64.565	428.374	170.12	64.3925	426.46
SUMATERA UTARA	KAB. TAPANULI SELATAN	SIPIROK	1447.53	654.666	3254.35	197.465	71.9698	525.532	0.000716695	4.23545e-18	11.1796	683.761	298.59	1579.91	256.568	99.336	657.433	260.617	100.779	664.214
SUMATERA UTARA	KAB. TAPANULI SELATAN	SAIPAR DOLOK HOLE	602.504	273.266	1355.34	83.3767	29.621	219.056	0.000327719	5.15164e-18	5.05924	290.9	124.958	671.424	108.017	41.097	277.279	108.74	42.1296	280.627
SUMATERA UTARA	KAB. TAPANULI SELATAN	ANGKOLA SELATAN	1340.55	610.814	2955.11	183.354	67.6188	491.176	0.000674775	7.23285e-18	11.08	636.858	277.155	1470.67	238.512	91.5253	608.433	241.383	93.9798	609.224
SUMATERA UTARA	KAB. TAPANULI SELATAN	BATANG ANGKOLA	894.518	407.626	1993.25	122.981	45.1515	325.168	0.000638232	1.15532e-18	7.56085	426.57	187.017	989.964	161.278	62.3334	403.211	162.306	62.1076	404.783
SUMATERA UTARA	KAB. TAPANULI SELATAN	ARSE	370.915	167.218	811.921	50.779	18.3301	130.968	0.00027357	3.76432e-18	3.23762	176.276	76.1781	403.234	65.9625	25.668	164.176	67.0692	25.9581	165.368
SUMATERA UTARA	KAB. TAPANULI SELATAN	MARANCAR	438.41	197.209	986.662	60.5564	21.6372	158.504	0.000302204	1.58918e-18	4.05328	208.075	90.9178	485.068	78.3932	30.2958	200.647	79.5648	30.6008	199.783
SUMATERA UTARA	KAB. TAPANULI SELATAN	SAYUR MATINGGI	1096.52	496.838	2446.96	150.103	55.7431	390.766	0.000659241	9.60928e-18	8.60611	524.757	230.435	1203.19	196.762	74.7523	498.971	196.677	76.6635	500.004
SUMATERA UTARA	KAB. TAPANULI SELATAN	AEK BILAH	308.451	139.386	679.859	42.4718	15.5376	113.193	0.000189954	1.24714e-18	2.64336	147.221	62.8666	336.699	55.1887	21.3576	137.543	55.6167	20.9892	139.995
SUMATERA UTARA	KAB. TAPANULI SELATAN	MUARA BATANG TORU	702.098	321.777	1546.23	97.1859	34.9695	251.562	0.000377652	1.0859e-18	6.34221	335.2	147.605	771.548	125.827	49.0523	310.479	126.511	48.9888	316.872
SUMATERA UTARA	KAB. TAPANULI SELATAN	TANO TOMBANGAN ANGKOLA	661.486	294.932	1454.98	90.0833	33.4326	238.391	0.000414622	2.20831e-18	5.04156	316.359	135.368	728.127	117.24	45.0929	297.284	120.301	45.63	300.334
SUMATERA UTARA	KAB. TAPANULI SELATAN	ANGKOLA SANGKUNUR	950.901	432.118	2078.04	129.253	47.3679	337.279	0.000533438	3.29989e-18	8.07772	450.676	195.528	1037.75	170.068	65.9052	427.723	170.659	66.4052	427.751
SUMATERA UTARA	KAB. TAPANULI SELATAN	ANGKOLA MUARA TAIS	584.366	264.079	1298.56	80.3102	28.9025	214.029	0.000351594	3.49866e-18	5.00626	278.171	120.375	641.502	104.724	40.2962	259.644	105.375	41.2295	263.472
SUMATERA UTARA	KAB. NIAS	HILIDUHO	273.292	190.557	393.595	35.6779	16.8224	68.6209	0.000508115	1.50305e-16	2.4049	78.1402	45.6001	128.836	12.4377	3.32158	32.6211	140.262	91.0963	214.473
SUMATERA UTARA	KAB. NIAS	GIDO	659.31	461.8	949.275	85.9645	40.0111	165.606	0.00138687	6.73496e-16	6.44371	189.598	112.342	308.831	29.9262	8.17972	79.6927	338.658	219.305	521.285
SUMATERA UTARA	KAB. NIAS	IDANOGAWO	751.273	523.461	1076.84	97.7832	45.1868	185.932	0.00158294	7.72349e-16	7.12204	215.568	125.502	354.888	33.9827	9.17007	89.0028	387.418	249.136	586.702
SUMATERA UTARA	KAB. NIAS	BAWOLATO	691.526	481.542	1000.63	90.0496	41.9848	172.946	0.00139483	1.9074e-16	6.45355	198.541	115.066	327.641	31.4105	8.14199	83.1131	356.619	232.229	541.607
SUMATERA UTARA	KAB. NIAS	HILISERANGKAI	346.391	240.709	501.839	45.3647	20.7256	87.2877	0.000697244	2.14631e-16	3.23665	99.4332	58.185	163.623	15.7115	4.16284	41.6931	178.13	115.012	272.756
SUMATERA UTARA	KAB. NIAS	BOTOMUZOI	266.274	184.872	382.53	34.725	16.2115	66.4496	0.000584801	2.07805e-16	2.59122	76.5375	44.5699	125.229	12.2543	3.30659	31.8781	137.421	88.7668	208.541
SUMATERA UTARA	KAB. NIAS	ULUGAWO	277.208	192.465	399.764	35.7219	16.4722	69.6285	0.000638157	8.37357e-17	2.52062	79.2756	46.2468	130.924	12.6371	3.3685	33.239	142.75	92.7075	218.598
SUMATERA UTARA	KAB. NIAS	MA'U	284.239	196.991	407.946	36.5796	17.1332	71.0445	0.000628502	2.0419e-16	2.65714	82.0357	47.7205	133.811	12.8441	3.31302	34.5511	145.667	94.4449	222.563
SUMATERA UTARA	KAB. NIAS	SOMOLO-MOLO	179.775	124.028	257.189	23.3041	10.7569	44.193	0.000415715	7.37063e-17	1.54456	51.193	29.8936	85.3863	8.118	2.16679	21.8419	92.1528	59.161	139.85
SUMATERA UTARA	KAB. NIAS	SOGAE'ADU	317.032	220.016	454.795	41.8514	19.0772	79.3116	0.000694524	2.68171e-16	2.80679	90.948	52.9578	149.67	14.5253	3.92794	38.4852	163.006	105.197	247.646
SUMATERA UTARA	KAB. LANGKAT	BAHOROK	1246.77	861.053	1786.99	293.557	162.803	491.715	2.91937	0.0059549	39.8384	888.607	597.082	1307.35	7.5073	0.117715	55.7588	24.5296	2.92513	90.8813
SUMATERA UTARA	KAB. LANGKAT	SALAPIAN	786.176	542.392	1133.54	183.076	103.148	315.552	1.85956	0.00321131	23.9071	563.31	375.785	821.567	4.57262	0.0672	34.8399	14.8457	1.68432	57.5142
SUMATERA UTARA	KAB. LANGKAT	KUALA	1200.08	828.828	1722.25	281.989	160.694	477.29	2.88976	0.00534253	38.5986	853.337	570.002	1273.6	7.056	0.107495	52.4882	23.5211	2.64857	87.9167
SUMATERA UTARA	KAB. LANGKAT	SEI BINGAI	1517.54	1052.18	2196.4	357.139	200.644	608.553	3.76871	0.00671675	48.9327	1079.14	725.979	1610.62	8.96739	0.151389	66.9571	29.1562	3.29098	111.849
SUMATERA UTARA	KAB. LANGKAT	BINJAI	1414.57	981.915	2039.79	333.965	183.457	566.369	3.4126	0.00456377	45.9868	1011.7	680.677	1492.22	8.2498	0.123429	61.2461	27.1551	3.18079	103.68
SUMATERA UTARA	KAB. LANGKAT	SELESAI	2141.11	1479.76	3084.08	501.58	279.983	855.622	5.02499	0.00832204	67.4076	1523.52	1022.59	2265.33	12.9997	0.196019	93.3024	41.0154	4.6818	157.349
SUMATERA UTARA	KAB. LANGKAT	STABAT	2676.69	1861.09	3858.62	633.603	352.822	1071.29	6.4342	0.00972215	87.072	1916.36	1288.84	2832.43	15.9201	0.232891	114.301	51.1289	5.78676	195.384
SUMATERA UTARA	KAB. LANGKAT	WAMPU	1241.04	864.143	1780.88	290.918	161.782	492.439	3.08661	0.00541968	39.171	889.187	599.702	1302.99	7.73491	0.124189	54.9046	23.9581	2.8343	92.7321
SUMATERA UTARA	KAB. LANGKAT	SECANGGANG	2135.02	1474.92	3073.03	503.178	284.42	847.162	5.52751	0.0115398	67.3895	1517.94	1010.23	2241.19	13.1053	0.196682	91.6874	39.9492	4.77976	151.751
SUMATERA UTARA	KAB. LANGKAT	HINAI	1567.97	1084.16	2260.5	370.48	206.694	628.682	3.82454	0.00665551	50.6236	1121.06	746.269	1652.4	9.35032	0.146914	68.0332	30.1144	3.29611	114.072
SUMATERA UTARA	KAB. LANGKAT	TANJUNG PURA	2045.21	1416.72	2939.66	479.978	271.254	817.437	5.1735	0.00923598	66.8251	1454.03	972.27	2150.94	12.0869	0.177426	87.9914	39.4325	4.6768	151.11
SUMATERA UTARA	KAB. LANGKAT	PADANG TUALANG	1570.29	1094.89	2259.28	370.297	204.162	632.886	3.82888	0.00718536	50.851	1121.2	752.84	1650.7	9.53405	0.156144	70.5857	30.2392	3.45838	115.696
SUMATERA UTARA	KAB. LANGKAT	GEBANG	1393.04	968.251	2001.78	327.672	182.845	563.845	3.50609	0.00623673	45.3415	993.651	668.257	1454.86	8.34458	0.133572	61.1	26.7156	3.13402	100.956
SUMATERA UTARA	KAB. LANGKAT	BABALAN	1674.55	1161.83	2402.16	394.422	218.112	665.373	4.17504	0.00883594	54.2187	1191.88	804.817	1772.52	9.99972	0.172437	76.0805	32.3142	3.55885	123.138
SUMATERA UTARA	KAB. LANGKAT	PANGKALAN SUSU	1263.12	880.973	1816.49	298.625	166.326	506.825	3.14328	0.0050254	41.6057	899.662	610.676	1330.21	7.61278	0.128245	57.9199	24.1732	2.81522	91.2201
SUMATERA UTARA	KAB. LANGKAT	BESITANG	1314.2	903.916	1874.02	308.33	171.018	528.25	3.30089	0.00681766	43.8908	936.253	631.056	1369.22	7.93284	0.123126	55.942	25.452	2.78079	96.3505
SUMATERA UTARA	KAB. LANGKAT	SEI LEPAN	1446.18	998.86	2080.68	341.309	189.254	584.259	3.5542	0.00637962	46.2036	1032.25	694.76	1514.44	8.74577	0.137302	63.4513	28.0972	3.131	107.274
SUMATERA UTARA	KAB. LANGKAT	BERANDAN BARAT	706.617	486.562	1015.66	165.984	92.2561	282.279	1.76162	0.00324801	22.9561	501.852	337.183	744.772	4.29644	0.0670378	30.9978	13.6226	1.46632	50.8744
SUMATERA UTARA	KAB. LANGKAT	BATANG SERANGAN	1043.21	730.418	1519.37	245.807	137.007	417.967	2.57476	0.00509196	35.1498	746.945	507.227	1106.19	5.85289	0.0914474	45.4755	20.1594	2.4356	78.3208
SUMATERA UTARA	KAB. LANGKAT	SAWIT SEBERANG	762.391	522.176	1097.13	178.337	99.5708	305.446	1.9263	0.00305189	24.5459	543.494	361.64	802.842	4.52913	0.0769984	32.6772	14.7046	1.58702	55.9997
SUMATERA UTARA	KAB. LANGKAT	SIRAPIT	489.746	342.224	709.348	115.244	64.1309	195.87	1.18388	0.00207452	15.4237	349.73	235.798	520.797	2.92974	0.0433003	21.9518	9.21305	1.08	35.2907
SUMATERA UTARA	KAB. LANGKAT	KUTAMBARU	403.952	278.8	583.354	94.3996	53.0543	162.425	1.00531	0.00194553	13.3283	288.811	193.578	425.304	2.41514	0.0418493	17.2056	7.88798	0.846689	29.4508
SUMATERA UTARA	KAB. LANGKAT	PEMATANG JAYA	352.775	244.112	506.068	82.9599	46.282	140.443	0.862741	0.00143477	11.4116	251.852	169.23	373.049	2.07775	0.0318548	15.4209	6.86259	0.782435	25.7382
SUMATERA UTARA	KAB. KARO	KABANJAHE	3012.11	1831.69	4960.28	953.852	514.304	1746.56	0.475744	1.38072e-07	54.9926	1490.99	855.455	2599.2	192.229	60.0971	475.655	290.204	112.886	656.635
SUMATERA UTARA	KAB. KARO	BERASTAGI	1993.12	1202.86	3365.48	632.768	346.046	1171.42	0.298267	1.3664e-07	35.9024	991.104	559.755	1746.54	126.304	40.0586	316.196	191.764	75.1019	440.764
SUMATERA UTARA	KAB. KARO	BARUSJAHE	1007.78	601.522	1667.2	319.317	171.094	585.784	0.141527	7.94979e-08	16.9449	503.428	282.697	868.565	63.6602	19.5116	160.115	96.6985	37.2006	219.27
SUMATERA UTARA	KAB. KARO	TIGAPANAH	1514.95	915.458	2503.71	480.624	257.527	862.634	0.226368	1.15694e-07	27.256	749.822	421.619	1301.18	97.3069	30.0191	243.699	148.435	57.0117	331.569
SUMATERA UTARA	KAB. KARO	MEREK	952.479	572.058	1581.07	302.191	161.808	546.765	0.144199	5.04365e-08	16.2945	471.565	268.205	824.626	60.0564	19.2498	153.441	91.2696	35.1806	205.607
SUMATERA UTARA	KAB. KARO	MUNTE	953.89	571.224	1577.55	300.873	160.9	555.382	0.134296	4.91696e-08	16.6576	472.674	267.63	822.402	59.9226	18.752	150.357	91.962	35.609	203.872
SUMATERA UTARA	KAB. KARO	JUHAR	616.465	367.676	1035.48	196.691	103.428	357.722	0.0902619	4.20483e-08	10.8241	305.626	174.132	538.342	38.9708	12.1021	98.0094	59.5372	22.7466	134.878
SUMATERA UTARA	KAB. KARO	TIGABINANGA	937.106	558.522	1536.19	296.783	157.479	542.796	0.141719	6.10102e-08	17.6564	462.108	260.358	802.954	58.8093	18.2215	150.809	88.8329	34.9334	201.518
SUMATERA UTARA	KAB. KARO	LAUBALENG	824.085	492.682	1386.12	262.908	139.913	480.705	0.12388	5.92145e-08	14.9726	406.726	232.955	719.17	51.6985	16.0681	130.939	79.9845	31.3784	181.173
SUMATERA UTARA	KAB. KARO	MARDINGDING	802.36	475.388	1322.13	255.145	135.233	463.304	0.122455	3.73506e-08	14.2976	396.722	224.119	688.719	50.5142	15.9951	128.582	78.1119	30.1796	174.93
SUMATERA UTARA	KAB. KARO	PAYUNG	463.383	278.123	773.127	147.981	77.9264	270.802	0.0737593	2.07468e-08	8.49369	230.849	131.425	399.48	29.4471	9.42998	73.7515	45.1504	17.3444	103.313
SUMATERA UTARA	KAB. KARO	SIMPANG EMPAT	949.457	567.83	1564.37	300.415	161.459	550.608	0.137405	4.86036e-08	16.9709	471.602	269.022	815.736	59.9767	18.7337	150.232	92.2552	35.4985	205.971
SUMATERA UTARA	KAB. KARO	KUTABULUH	506.651	305.308	849.006	161.104	85.8898	297.068	0.0748164	1.95563e-08	8.38858	252.971	143.16	441.648	31.9594	10.4442	81.3592	49.4852	19.0734	110.215
SUMATERA UTARA	KAB. KARO	DOLAT RAYAT	390.52	235.034	654.571	124.661	66.2983	227.523	0.0528313	1.81171e-08	6.88087	194.72	109.817	340.486	24.5398	7.73839	62.8367	37.247	14.3343	85.7916
SUMATERA UTARA	KAB. KARO	MERDEKA	639.789	380.645	1065.65	201.19	108.668	371.643	0.092785	2.06308e-08	11.8236	319.287	180.136	555.667	40.2833	12.5956	100.716	61.4883	23.7862	139.746
SUMATERA UTARA	KAB. KARO	NAMAN TERAN	566.313	337.584	930.359	180.522	95.0643	327.674	0.0891276	4.10713e-08	10.6655	281.611	158.92	485.274	35.526	11.3486	90.1009	54.5019	20.7006	122.271
SUMATERA UTARA	KAB. KARO	TIGANDERKET	618.676	373.138	1033.55	197.047	105.778	358.896	0.089961	3.64806e-08	11.3539	306.124	173.732	543.263	39.356	12.5801	99.7364	59.2381	23.0164	134.538
SUMATERA UTARA	KAB. DELI SERDANG	GUNUNG MERIAH	120.59	83.1187	173.697	28.9549	16.2714	49.1058	0.170378	7.11074e-05	3.23203	84.5635	56.2624	126.368	2.15489	0.226349	8.4579	2.04336	0.204108	8.4252
SUMATERA UTARA	KAB. DELI SERDANG	TANJUNG MORAWA	9271.3	6436.17	13367.9	2222.06	1237.03	3774.98	12.8787	0.00618689	253.837	6476.57	4351.39	9627.23	166.468	17.6372	655.88	155.759	14.748	628.829
SUMATERA UTARA	KAB. DELI SERDANG	SIBOLANGIT	850.158	592.183	1222.76	203.684	114.199	344.703	1.18627	0.000546658	23.7841	595.581	399.667	882.811	15.1163	1.51539	59.2047	14.9562	1.37488	57.5714
SUMATERA UTARA	KAB. DELI SERDANG	KUTALIMBARU	1541.81	1074.31	2222.35	367.448	206.896	626.022	2.24805	0.000923764	42.0678	1079.27	728.35	1598.69	27.1131	2.93089	106.011	26.7933	2.76071	105.816
SUMATERA UTARA	KAB. DELI SERDANG	PANCUR BATU	3865.27	2675.74	5586.75	924.042	517.691	1575.77	5.55544	0.00199128	110.908	2695.06	1817.51	3998	68.6433	7.08405	271.439	67.5233	6.54557	268.942
SUMATERA UTARA	KAB. DELI SERDANG	NAMO RAMBE	1630.83	1128.28	2352	389.233	216.642	659.629	2.38265	0.000700196	47.274	1142.28	766.521	1696.9	29.1729	2.96821	113.601	28.2872	2.62622	110.059
SUMATERA UTARA	KAB. DELI SERDANG	BIRU-BIRU	1581.2	1098.36	2266.04	380.257	211.765	642.29	2.12662	0.000914461	42.4058	1105.98	746.76	1646.07	28.3296	2.87062	106.695	27.1956	2.51389	110.295
SUMATERA UTARA	KAB. DELI SERDANG	STM HILIR	1367.26	949.756	1971.71	325.563	181.929	556.072	1.91074	0.000602844	38.5485	957.178	647.268	1422.12	24.6056	2.52948	95.7906	23.7941	2.47271	94.7999
SUMATERA UTARA	KAB. DELI SERDANG	BANGUN PURBA	991.45	689.146	1426.06	237.687	131.049	404.547	1.36052	0.000581834	26.8	694.207	469.079	1030.85	17.3605	1.70193	69.5376	16.8621	1.62907	69.0631
SUMATERA UTARA	KAB. DELI SERDANG	GALANG	2923.3	2032.16	4185.56	695.985	392.834	1178.13	4.0128	0.0014206	81.9371	2041.34	1369.02	3016	52.5124	5.70263	204.431	50.1164	5.20189	197.353
SUMATERA UTARA	KAB. DELI SERDANG	STM HULU	585.121	410.459	839.61	141.184	79.0731	238.86	0.788652	0.000315949	15.9165	410.117	276.135	604.649	10.4755	1.14827	39.933	10.4493	1.0384	39.8145
SUMATERA UTARA	KAB. DELI SERDANG	PATUMBAK	4068.18	2845.05	5850.55	981.598	548.745	1635.95	5.78515	0.00275463	116.279	2851.65	1927.35	4212.23	72.8296	7.76065	281.439	69.8927	6.90211	279.496
SUMATERA UTARA	KAB. DELI SERDANG	DELI TUA	2416.97	1670.88	3464.68	578.402	320.171	973.571	3.49356	0.00125924	67.0628	1688.09	1138.45	2496.96	43.591	4.36544	169.063	40.6011	3.9826	163.235
SUMATERA UTARA	KAB. DELI SERDANG	SUNGGAL	9801.47	6910.8	14162.6	2350.79	1321.95	3956.43	13.3741	0.00566996	279.523	6864.41	4636.09	10216.7	175.41	18.2571	684.452	171.814	17.2355	686.918
SUMATERA UTARA	KAB. DELI SERDANG	HAMPARAN PERAK	6863.44	4788.83	9917.67	1646.16	927.283	2798.47	10.2811	0.00440956	203.46	4817.87	3233.06	7123.89	124.412	13.2817	467.236	118.34	11.1168	473.889
SUMATERA UTARA	KAB. DELI SERDANG	LABUHAN DELI	2684.66	1872.57	3857.29	644.675	361.069	1085.31	3.73575	0.00127185	73.1403	1884.66	1264.87	2762.92	48.606	4.89697	190.231	48.4584	5.18959	187.308
SUMATERA UTARA	KAB. DELI SERDANG	PERCUT SEI TUAN	16102.9	11177.7	23125.5	3865.43	2166.52	6538.11	23.1807	0.0070234	452.077	11304.7	7588.63	16570.1	292.19	30.1411	1084.14	277.628	29.3514	1120.48
SUMATERA UTARA	KAB. DELI SERDANG	BATANG KUIS	2798.12	1955.3	4018.54	670.236	378.409	1127.29	4.02581	0.00146665	78.3832	1964.73	1320.12	2909.27	50.4164	5.47266	197.89	47.8221	4.72718	192.707
SUMATERA UTARA	KAB. DELI SERDANG	LUBUK PAKAM	3641.31	2524.8	5243.18	875.445	486.522	1474.9	5.08015	0.00214564	98.09	2550.73	1703.7	3792.9	63.7605	6.24495	254.363	62.3366	6.61196	252.575
SUMATERA UTARA	KAB. DELI SERDANG	PAGAR MERBAU	1655.55	1155.91	2364.03	397.393	223.605	668.252	2.44276	0.0009555	45.2816	1160.29	783.598	1715.67	29.8449	3.17025	117.333	28.7297	2.8336	114.681
SUMATERA UTARA	KAB. DELI SERDANG	PANTAI LABU	2070.05	1451.64	2979.16	496.187	278.257	850.351	2.94541	0.000820163	57.0207	1444.57	968.566	2165.61	36.6988	3.80497	142.893	36.348	3.66884	139.118
SUMATERA UTARA	KAB. DELI SERDANG	BERINGIN	2549.45	1757.7	3671.74	608.431	340.798	1048.28	3.60348	0.000970613	68.1046	1790.48	1189.54	2627.56	44.9648	4.50778	174.892	44.2398	4.34471	175.265
SUMATERA UTARA	KAB. SIMALUNGUN	SIANTAR	2839.24	1968.22	4082.81	644.278	358.501	1097.39	15.8357	0.223699	118.33	1787.08	1190.23	2663.07	92.1145	18.1876	280.622	226.112	84.0644	494.094
SUMATERA UTARA	KAB. SIMALUNGUN	GUNUNG MALELA	1659.38	1148.89	2368.06	371.338	205.663	640.344	9.60559	0.132696	72.6318	1043.99	690.459	1549.71	53.6919	10.7891	157.764	133.088	50.7587	290.06
SUMATERA UTARA	KAB. SIMALUNGUN	GUNUNG MALIGAS	1385.5	959.412	1992.41	313.291	172.624	540.317	7.89061	0.0999123	59.8789	870.413	578.792	1298.72	45.5436	9.36991	132.376	111.788	42.3277	240.821
SUMATERA UTARA	KAB. SIMALUNGUN	PANEI	1139.48	795.308	1639.3	258.391	141.297	441.178	6.84033	0.0894088	49.5588	714.585	476.262	1073.3	37.2332	7.59746	111.986	91.946	34.6848	200.049
SUMATERA UTARA	KAB. SIMALUNGUN	PANOMBEIAN PANEI	1001.1	702.509	1448.08	228.654	126.29	386.391	5.79197	0.0832475	42.6729	629.598	419.029	948.799	32.4014	6.58457	97.3966	80.9895	30.5038	173.594
SUMATERA UTARA	KAB. SIMALUNGUN	JORLANG HATARAN	767.765	532.634	1093.12	172.162	96.2893	297.86	4.41623	0.0672041	32.2661	482.18	319.133	712.179	24.9084	4.94117	74.6972	61.7155	23.1013	132.849
SUMATERA UTARA	KAB. SIMALUNGUN	RAYA KAHEAN	855.099	594.179	1219.44	193.002	105.835	325.861	4.84743	0.0724051	37.0846	537.872	359.044	797.239	27.7977	5.72945	84.0361	68.7102	25.9553	150.795
SUMATERA UTARA	KAB. SIMALUNGUN	BOSAR MALIGAS	1682.68	1174.1	2421.19	381.743	208.812	660.808	9.60261	0.135184	72.899	1063.72	700.1	1592.18	54.6341	10.9562	164.148	135.88	50.546	290.189
SUMATERA UTARA	KAB. SIMALUNGUN	SIDAMANIK	1228.04	849.379	1763.6	274.518	151.273	476.888	6.93084	0.111507	53.5811	773.546	510.153	1153.7	40.3565	8.54658	122.039	98.589	37.5773	214.805
SUMATERA UTARA	KAB. SIMALUNGUN	PAMATANG SIDAMANIK	805.64	556.246	1157.01	183.149	101.771	309.396	4.7007	0.0699277	34.4341	505.907	333.92	755.913	26.1051	5.2589	78.3627	65.1539	24.3767	139.316
SUMATERA UTARA	KAB. SIMALUNGUN	TANAH JAWA	2244.67	1547.25	3237.38	509.571	282.378	875.306	12.7534	0.187427	94.5989	1406.82	933.122	2102.64	73.3427	15.0016	217.514	180.09	65.94	394.627
SUMATERA UTARA	KAB. SIMALUNGUN	HATONDUHAN	1081.15	752.507	1547.72	245.348	135.517	421.613	6.00913	0.0921029	45.7192	677.801	450.171	1006.69	35.2442	7.49993	105.05	86.8525	32.8312	186.747
SUMATERA UTARA	KAB. SIMALUNGUN	DOLOK PANRIBUAN	931.859	648.53	1332.86	210.812	117.364	361.056	5.36458	0.0754566	40.2386	586.454	389.409	878.853	30.3826	5.91095	89.8012	75.5127	28.6604	163.794
SUMATERA UTARA	KAB. SIMALUNGUN	PURBA	1136.44	793.153	1636.99	257.52	140.327	439.996	6.47842	0.087135	48.9526	713.543	474.045	1066.24	37.0982	7.36655	113.007	91.0993	35.1625	199.955
SUMATERA UTARA	KAB. SIMALUNGUN	HARANGGAOL HORISAN	280.038	194.982	404.995	63.5483	34.4112	107.827	1.60925	0.0237994	12.2495	176.281	117.258	266.717	9.15258	1.88147	27.6364	22.655	8.47535	48.3692
SUMATERA UTARA	KAB. SIMALUNGUN	GIRSANG SIPANGAN BOLON	715.37	494.324	1026.57	162.083	90.3731	277.312	4.00929	0.0575662	30.8114	447.74	297.074	670.899	23.7361	4.84086	70.278	57.5409	22.2598	124.621
SUMATERA UTARA	KAB. SIMALUNGUN	DOLOK BATU NANGGAR	1809.99	1249.6	2594.68	409.127	223.53	697.238	10.0062	0.139102	79.3577	1139.96	754.658	1700.52	58.0939	11.6121	171.948	145.77	55.7315	316.154
SUMATERA UTARA	KAB. SIMALUNGUN	HUTA BAYU RAJA	1444.55	1005.31	2074.2	328.234	180.512	562.219	8.57633	0.130031	62.6424	911.201	605.675	1356.64	46.335	9.50497	141.251	115.654	43.2799	252.313
SUMATERA UTARA	KAB. SIMALUNGUN	JAWA MARAJA BAH JAMBI	937.505	646.701	1347.58	211.048	115.748	363.435	5.30403	0.0841575	40.9506	589.23	388.498	877.352	30.5088	6.06742	92.1717	76.1892	28.3668	167.399
SUMATERA UTARA	KAB. SIMALUNGUN	DOLOK PARDAMEAN	631.65	439.205	906.802	143.418	78.499	245.556	3.59225	0.0502095	27.6723	397.095	262.335	593.33	20.7081	4.10112	62.0878	50.9927	19.5178	112.298
SUMATERA UTARA	KAB. SIMALUNGUN	PEMATANG BANDAR	1578.79	1105.21	2274.45	359.847	197.723	609.151	9.3363	0.149953	67.709	992.748	658.665	1486.78	50.2754	10.5065	151.116	127.624	48.7631	279.134
SUMATERA UTARA	KAB. SIMALUNGUN	BANDAR HULUAN	1179.84	825.476	1688.95	266.652	147.714	456.712	6.78187	0.112044	50.6861	741.515	493.419	1106.79	39.0051	7.88708	111.629	94.57	36.8032	207.49
SUMATERA UTARA	KAB. SIMALUNGUN	BANDAR	3262.89	2254.16	4677.31	734.233	400.439	1268.16	18.6768	0.298841	137.769	2056.88	1356	3072.65	106.68	21.7868	320.352	259.259	99.0948	559.456
SUMATERA UTARA	KAB. SIMALUNGUN	BANDAR MASILAM	1221.81	846.041	1757.24	277.376	151.648	477.446	7.12854	0.106115	51.671	769.535	508.309	1147.25	39.7349	7.98508	121.709	98.7402	37.0889	211.727
SUMATERA UTARA	KAB. SIMALUNGUN	SILIMAKUTA	707.191	488.645	1019.02	160.048	88.2399	273.484	3.99476	0.0641499	30.7144	445.296	295.673	659.217	22.2909	4.64066	68.0442	57.1789	21.9286	126.326
SUMATERA UTARA	KAB. SIMALUNGUN	DOLOK SILOU	709.434	494.308	1019.58	160.961	89.7007	273.763	3.99508	0.0549882	31.1087	446.622	293.474	667.897	23.1208	4.71328	68.2922	57.3999	21.3204	123.568
SUMATERA UTARA	KAB. SIMALUNGUN	SILOU KAHEAN	808.918	564.801	1167.4	183.901	101.533	310.099	4.4306	0.0542406	34.3959	508.283	338.136	766.214	26.9253	5.80113	79.3216	64.4593	24.0666	140.346
SUMATERA UTARA	KAB. SIMALUNGUN	TAPIAN DOLOK	1809.79	1266.14	2592.89	411.623	227.095	701.586	10.126	0.166733	77.9804	1137.18	759.608	1706.21	59.6935	11.9928	179.581	146.241	55.4927	313.113
SUMATERA UTARA	KAB. SIMALUNGUN	RAYA	1252.54	875.263	1797.05	284.019	156.848	483.996	7.58918	0.105047	55.7398	784.829	525.85	1176.29	40.7506	8.13078	121.455	101.25	37.2688	219.973
SUMATERA UTARA	KAB. SIMALUNGUN	UJUNG PADANG	1800.16	1245.01	2561.12	405.981	226.012	690.948	10.3825	0.147691	75.2305	1127.33	749.954	1676.95	59.3456	11.7795	171.689	145.443	54.5651	313.306
SUMATERA UTARA	KAB. SIMALUNGUN	PAMATANG SILIMA HUTA	548.624	380.616	781.316	123.545	68.8623	210.312	3.11656	0.0390293	23.7931	344.899	228.305	509.795	17.4263	3.65992	53.8665	43.4956	16.1359	96.3935
SUMATERA UTARA	KAB. SIMALUNGUN	DOLOG MASAGAL	545.468	380.838	783.201	122.962	67.7971	212.415	3.15736	0.0541322	22.9931	344.28	228.797	511.683	17.7951	3.58306	53.0063	43.9754	16.4284	94.5552
SUMATERA UTARA	KAB. ASAHAN	MERANTI	1358.54	950.786	1944.11	145.051	61.8915	288.471	16.4201	0.968243	79.7003	1092.24	750.166	1586.51	32.9034	4.64995	111.783	36.367	6.23446	118.269
SUMATERA UTARA	KAB. ASAHAN	AIR JOMAN	3298.81	2286.46	4736.66	350.418	148.918	698.397	40.3756	2.35902	189.197	2668.96	1801.54	3871.51	78.5753	11.0787	269.7	90.3251	15.6762	294.413
SUMATERA UTARA	KAB. ASAHAN	TANJUNG BALAI	2409.24	1663.88	3465.69	253.363	109.426	512.757	29.4472	1.58973	136.862	1935.38	1319.16	2845.14	56.6263	8.45141	199.719	65.1665	10.7786	209.053
SUMATERA UTARA	KAB. ASAHAN	SEI KEPAYANG	1103.26	765.408	1593.13	116.439	50.3517	237.995	13.5028	0.734272	66.1197	888.129	606.093	1299.39	26.2916	3.66787	91.5538	29.4681	4.91474	98.6377
SUMATERA UTARA	KAB. ASAHAN	SIMPANG EMPAT	2720	1880.69	3916.18	290.092	123.246	574.234	33.8065	2.03895	159.284	2186.85	1478.95	3201.64	65.6397	9.67975	228.064	74.9573	12.7605	236.089
SUMATERA UTARA	KAB. ASAHAN	AIR BATU	2675.36	1875.19	3839.86	284.268	121.939	566.912	32.4016	1.80433	150.327	2156.12	1486.37	3122.23	63.3936	9.82111	219.331	72.965	12.3846	235.93
SUMATERA UTARA	KAB. ASAHAN	PULAU RAKYAT	2024.31	1405.57	2952.56	213.674	91.6281	438.255	25.289	1.55733	117.702	1635.99	1106.16	2407.48	48.6969	6.97278	165.101	55.6978	9.25211	177.555
SUMATERA UTARA	KAB. ASAHAN	BANDAR PULAU	1371.97	949.004	1975.02	145.283	63.264	291.275	16.9909	1.00328	80.8479	1107.34	749.35	1618.31	33.0096	4.83923	115.554	37.3763	6.07497	121.899
SUMATERA UTARA	KAB. ASAHAN	BUNTU PANE	1443.63	999.844	2079.08	150.841	64.8962	309.661	17.5154	1.12665	84.1368	1161.85	788.644	1705.31	34.5295	5.13839	119.573	39.0323	6.69923	126.725
SUMATERA UTARA	KAB. ASAHAN	BANDAR PASIR MANDOGE	1970.83	1356	2869.85	210.736	89.9524	421.906	24.7301	1.42535	113.788	1581.8	1069.28	2345.94	47.3893	6.87253	163.852	53.2299	8.84256	174.515
SUMATERA UTARA	KAB. ASAHAN	AEK KUASAN	1506.52	1040.37	2182.67	158.702	67.2938	323.347	18.5654	1.11748	88.4489	1210.34	824.666	1782.03	35.8121	5.07794	126.402	41.1527	7.29956	134.911
SUMATERA UTARA	KAB. ASAHAN	KOTA KISARAN BARAT	3400.25	2396.89	4915.74	360.627	151.886	724.428	41.2961	2.45917	200.61	2734.26	1884.44	4011.75	80.6567	11.6174	280.591	92.5171	16.3049	304.046
SUMATERA UTARA	KAB. ASAHAN	KOTA KISARAN TIMUR	4760.12	3296.85	6854.23	499.717	213.292	1020.23	58.7802	3.79108	279.074	3828.65	2602.27	5590.93	114.055	17.3199	394.763	128.729	21.5878	425.684
SUMATERA UTARA	KAB. ASAHAN	AEK SONGSONGAN	1058.8	733.216	1519.76	111.507	47.6433	226.239	12.9253	0.869251	63.3384	852.133	575.865	1246.94	25.2965	3.67125	86.7764	28.7437	4.90316	93.1924
SUMATERA UTARA	KAB. ASAHAN	RAHUNING	1140.56	792.387	1657.07	119.57	50.9724	245.51	14.1298	0.82697	67.9614	920.456	626.646	1357.54	26.9727	4.04782	93.46	30.9333	5.2616	98.5999
SUMATERA UTARA	KAB. ASAHAN	SEI DADAP	2133.31	1471.64	3071.94	222.277	96.5391	459.388	26.0417	1.68671	125.578	1718.02	1171.09	2497.26	50.4868	7.44154	171.501	57.8756	10.3237	186.207
SUMATERA UTARA	KAB. ASAHAN	SEI KEPAYANG BARAT	849.472	593.535	1218.46	90.7509	39.0712	180.96	10.6323	0.602488	50.8911	685.412	469.68	1001.62	20.171	3.00171	68.1348	22.8342	3.88544	73.6089
SUMATERA UTARA	KAB. ASAHAN	SEI KEPAYANG TIMUR	568.478	394.668	815.354	59.2991	25.5462	121.556	6.992	0.420267	33.1453	458.384	311.227	670.55	13.5548	2.04109	46.8472	15.2703	2.53465	50.0358
SUMATERA UTARA	KAB. ASAHAN	TINGGI RAJA	1168.13	812.574	1678.39	123.641	53.1777	247.856	14.0036	0.837974	69.0628	939.2	642.414	1381.67	27.9621	4.10689	96.7284	31.5877	5.39473	103.377
SUMATERA UTARA	KAB. ASAHAN	SETIA JANJI	730.399	509.496	1061.21	76.4178	32.9536	156.066	9.15048	0.531599	42.6677	588.46	402.689	864.018	17.6871	2.75251	59.6777	20.1495	3.50396	65.3399
SUMATERA UTARA	KAB. ASAHAN	SILAU LAUT	1448.56	1003.5	2098.67	151.647	64.9784	308.14	17.7576	1.0607	84.8358	1168.45	798.185	1720.96	34.0695	4.95499	118.214	39.0503	6.40083	129.183
SUMATERA UTARA	KAB. ASAHAN	RAWANG PANCA ARGA	1157.43	804.853	1661.32	122.436	52.6059	245.816	14.612	0.820218	68.9495	933.975	634.39	1359.79	27.6221	4.08253	95.7491	31.241	5.37537	101.911
SUMATERA UTARA	KAB. ASAHAN	PULO BANDRING	1964.5	1370.1	2833.65	207.515	89.5864	416.993	24.5614	1.57985	114.492	1582.91	1082.79	2332.54	46.821	6.83247	164.055	53.7513	9.2879	171.935
SUMATERA UTARA	KAB. ASAHAN	TELUK DALAM	1068.56	753.013	1538.65	113.22	47.4129	228.098	13.1815	0.791457	62.1328	863.517	591.695	1255.14	25.8382	3.69617	87.616	29.2779	4.95333	94.9157
SUMATERA UTARA	KAB. ASAHAN	AEK LEDONG	1079.47	749.642	1535.13	114.234	48.4209	228.484	13.1598	0.761379	62.6723	867.868	589.824	1260.53	26.08	3.93817	86.9891	29.77	5.04318	95.6782
SUMATERA UTARA	KAB. LABUHANBATU	RANTAU UTARA	3909.17	1743.58	8738.48	671.992	258.355	1674.7	0.20918	2.22248e-09	57.4114	3006.86	1324.5	6838.22	63.5221	6.05978	316.869	77.6868	9.08166	354.816
SUMATERA UTARA	KAB. LABUHANBATU	RANTAU SELATAN	3088.98	1419.2	6683.74	520.437	200.567	1311.8	0.149991	1.9432e-09	45.0991	2378.15	1078.84	5192.54	51.9963	4.59139	255.21	61.2475	6.99363	274.874
SUMATERA UTARA	KAB. LABUHANBATU	BILAH BARAT	1661.34	755.723	3727.32	280.454	107.437	706.385	0.0773809	6.17965e-10	24.3378	1281.22	572.371	2901.14	28.1444	2.55941	131.01	33.3997	3.63038	147.504
SUMATERA UTARA	KAB. LABUHANBATU	BILAH HILIR	2533.9	1160.06	5604.89	433.144	164.302	1081.22	0.126597	1.04907e-09	38.3488	1944.78	879.709	4323.63	42.0373	3.70458	204.94	49.9296	5.61083	228.081
SUMATERA UTARA	KAB. LABUHANBATU	BILAH HULU	2662.07	1217.57	5995.36	459.424	174.495	1158.8	0.143394	5.65447e-10	41.0455	2057.06	923.054	4630.55	46.1008	4.22352	225.957	52.7707	6.0741	246.701
SUMATERA UTARA	KAB. LABUHANBATU	PANGKATAN	1584.93	719.339	3503.83	265.841	102.9	686.383	0.0849503	7.06293e-10	24.7632	1222.52	545.566	2736.78	26.2325	2.34946	129.05	31.2811	3.55155	144.292
SUMATERA UTARA	KAB. LABUHANBATU	PANAI TENGAH	1700.51	769.456	3809.43	289.017	110.312	743.73	0.082963	7.21609e-10	26.6931	1305.82	584.87	2930.62	28.4993	2.64471	139.167	33.687	3.86775	156.639
SUMATERA UTARA	KAB. LABUHANBATU	PANAI HILIR	1785.67	804.307	3929.59	304.844	116.13	771.321	0.0894602	1.0475e-09	26.2346	1370.47	613.755	3036.15	30.0599	2.80443	145.242	35.6088	4.00875	160.828
SUMATERA UTARA	KAB. LABUHANBATU	PANAI HULU	1630.43	743.675	3558.01	276.906	105.295	681.376	0.0729819	4.69464e-10	24.9959	1252.95	560.316	2767.29	26.8159	2.37148	132.72	32.1292	3.38481	142.898
SUMATERA UTARA	KAB. DAIRI	SIDIKALANG	2274.2	1162.21	4354.59	556.711	250.987	1182.55	6.4147	0.0173875	79.3098	1597.18	800.264	3094.69	0.860501	8.24391e-06	50.6815	60.0621	9.46768	226.598
SUMATERA UTARA	KAB. DAIRI	SUMBUL	1939.83	1019.84	3729.7	477.613	217.607	1002.64	5.57957	0.0137178	72.441	1357.21	703.246	2644.34	0.834552	3.83843e-06	41.6936	51.2281	8.2221	191.094
SUMATERA UTARA	KAB. DAIRI	TIGALINGGA	1027.09	535.539	1972.78	253.722	115.159	536.854	2.92911	0.00716188	36.398	719.558	368.998	1412.19	0.394041	3.62445e-06	22.777	26.966	4.24669	101.391
SUMATERA UTARA	KAB. DAIRI	SIEMPAT NEMPU	856.775	449.849	1640.66	210.385	96.5232	450.161	2.53255	0.00605562	31.9816	601.472	309.316	1171.82	0.342914	2.29945e-06	18.0434	22.6851	3.45723	86.137
SUMATERA UTARA	KAB. DAIRI	SILIMA PUNGGA PUNGGA	637.34	330.145	1231.46	155.223	70.807	330.078	1.89274	0.00510906	22.6456	446.46	226.282	872.263	0.22128	2.39686e-06	13.8929	16.7525	2.55929	64.0203
SUMATERA UTARA	KAB. DAIRI	TANAH PINEM	978.452	510.326	1880.37	239.179	108.404	509.501	2.8837	0.00698702	34.5599	687.236	347.212	1354.02	0.362034	2.98189e-06	20.6973	26.1348	4.06063	96.893
SUMATERA UTARA	KAB. DAIRI	SIEMPAT NEMPU HULU	865.603	444.558	1636.76	211.607	95.672	446.521	2.49689	0.00891525	30.1056	603.207	306.102	1168.99	0.30409	1.70022e-06	18.6682	22.9287	3.51462	85.4841
SUMATERA UTARA	KAB. DAIRI	SIEMPAT NEMPU HILIR	514.329	264.916	987.304	126.297	56.9747	270.386	1.46076	0.00431279	18.378	360.655	181.924	705.783	0.21131	2.03856e-06	11.3363	13.3914	2.09292	49.0741
SUMATERA UTARA	KAB. DAIRI	PEGAGAN HILIR	754.525	392.669	1458.63	183.714	84.9842	398.484	2.1955	0.00661321	27.8408	531.118	267.686	1045.34	0.287667	1.33702e-06	15.4714	20.1057	3.15817	73.695
SUMATERA UTARA	KAB. DAIRI	PARBULUAN	1108.51	568.078	2130.14	272.113	122.726	571.973	3.23309	0.0118366	39.5935	774.468	392.742	1516.93	0.431986	2.91599e-06	23.4114	29.668	4.42443	108.864
SUMATERA UTARA	KAB. DAIRI	LAE PARIRA	631.026	325.684	1209.88	154.517	70.351	330.016	1.7697	0.00486174	23.6977	441.489	224.587	859.196	0.222015	1.40187e-06	13.1887	16.6682	2.6221	63.6402
SUMATERA UTARA	KAB. DAIRI	GUNUNG SITEMBER	455.958	237.516	872.052	111.682	50.5697	237.944	1.27889	0.00400113	16.9748	319.143	164.67	621.743	0.166207	1.33855e-06	10.0874	12.221	1.87655	44.3445
SUMATERA UTARA	KAB. DAIRI	BERAMPU	384.234	199.287	751.183	94.3246	42.7841	204.526	1.0649	0.00352559	14.568	268.159	136.882	527.116	0.142021	1.11138e-06	8.0595	10.1296	1.64496	38.3362
SUMATERA UTARA	KAB. DAIRI	SILAHISABUNGAN	243.562	126.751	464.202	59.4035	27.4774	127.109	0.698904	0.00212232	8.34915	170.677	87.4389	329.857	0.0929805	1.01378e-06	5.32915	6.43871	1.05314	24.5838
SUMATERA UTARA	KAB. DAIRI	SITINJO	599.199	310.906	1142.71	146.199	67.3123	313.154	1.64199	0.00500029	21.3845	419.299	212.333	821.009	0.201405	1.55461e-06	12.2335	15.5033	2.46558	58.0084
SUMATERA UTARA	KAB. TOBA	BALIGE	1466.14	1023.21	2099.66	610.945	382.89	951.905	2.75954	0.00249928	43.7398	716.644	461.191	1089.86	4.09259	0.0106285	50.1297	99.8855	34.7907	230.532
SUMATERA UTARA	KAB. TOBA	LAGUBOTI	746.708	518.697	1071.83	310.96	192.998	482.927	1.29991	0.00104219	21.896	364.397	233.561	560.497	2.114	0.00664497	25.5362	51.232	17.7878	117.229
SUMATERA UTARA	KAB. TOBA	SILAEN	484.03	333.502	699.417	200.617	125.251	314.69	0.882281	0.000663135	14.1498	235.179	150.026	363.859	1.36218	0.00345535	16.5912	32.8793	11.5071	76.838
SUMATERA UTARA	KAB. TOBA	HABINSARAN	602.303	417.262	874.17	251.504	156.108	393.78	1.12433	0.000862327	17.5725	292.688	187.975	451.072	1.72678	0.00512897	20.0874	40.7683	13.9104	94.8716
SUMATERA UTARA	KAB. TOBA	PINTU POHAN MERANTI	257.924	179.381	372.296	107.604	66.8558	167.375	0.452366	0.000387056	7.80623	126.101	80.281	194.015	0.70519	0.00222602	8.53752	17.8628	6.2705	40.4367
SUMATERA UTARA	KAB. TOBA	BORBOR	276.651	190.852	396.112	114.713	71.5767	179.442	0.521788	0.000539022	8.3026	134.376	86.1159	206.005	0.7938	0.00246796	9.29268	19.1527	6.59224	43.7626
SUMATERA UTARA	KAB. TOBA	PORSEA	501.922	350.518	724.609	208.68	131.074	325.46	0.950545	0.000757054	15.7038	244.939	157.167	378.259	1.45528	0.00432948	16.7176	34.7145	12.0741	79.4991
SUMATERA UTARA	KAB. TOBA	AJIBATA	327.918	226.653	472.136	136.967	84.593	211.449	0.600186	0.000442648	10.2277	158.565	102.04	245.566	0.954175	0.00285723	11.2252	22.3122	7.60185	51.4205
SUMATERA UTARA	KAB. TOBA	LUMBAN JULU	346.957	238.754	499.136	144.475	89.0607	226.533	0.656071	0.000452677	10.295	168.556	106.873	258.972	0.98805	0.00323466	11.5279	23.9477	8.3504	54.7161
SUMATERA UTARA	KAB. TOBA	ULUAN	328.743	226.482	471.306	136.663	84.3541	213.089	0.590365	0.000492983	9.91827	160.149	102.142	244.782	0.886875	0.00233654	10.948	22.4272	7.7168	52.7123
SUMATERA UTARA	KAB. TOBA	SIGUMPAR	287.573	199.848	411.811	119.761	74.0321	187.43	0.519908	0.000489197	8.01662	139.801	89.596	213.689	0.862477	0.00219813	9.87428	19.8971	6.88211	44.8532
SUMATERA UTARA	KAB. TOBA	SIANTAR NARUMONDA	248.254	172.148	356.224	102.822	64.0525	160.977	0.470238	0.000343379	7.3794	120.588	77.1783	185.834	0.699677	0.00196169	8.00254	17.0691	6.0813	39.0114
SUMATERA UTARA	KAB. TOBA	NASSAU	298.896	208.122	430.079	124.359	77.9563	195.938	0.5404	0.000390808	8.82776	145.257	93.8034	221.882	0.870369	0.00210811	10.1956	20.4739	7.15222	46.1479
SUMATERA UTARA	KAB. TOBA	TAMPAHAN	170.677	118.735	247.396	71.2178	44.623	111.208	0.29772	0.000220906	4.98563	83.1897	52.8554	127.865	0.477861	0.00128317	5.689	11.7991	3.98564	26.7532
SUMATERA UTARA	KAB. TOBA	BONATUA LUNASI	197.057	137.013	284.303	81.7265	51.6749	128.512	0.311693	0.000329983	5.54531	95.7212	61.2909	147.419	0.587698	0.00134916	6.72957	13.557	4.70797	30.9192
SUMATERA UTARA	KAB. TOBA	PARMAKSIAN	377.728	261.714	545.179	157.244	98.3283	246.075	0.69106	0.00059604	12.0853	183.535	118.102	283.109	1.07831	0.00309715	12.8422	26.286	9.13961	59.2575
SUMATERA UTARA	KAB. MANDAILING NATAL	PANYABUNGAN	4007.25	1772.25	8889.49	700.051	259.948	1790.89	11.5247	0.0333163	152.473	2008.33	864.376	4570.01	793.722	311.235	1949.87	351.333	108.463	1002.92
SUMATERA UTARA	KAB. MANDAILING NATAL	PANYABUNGAN UTARA	991.802	442.917	2217.11	175.102	66.3607	438.541	2.69113	0.00675798	37.2096	499.373	216.419	1159.03	197.535	77.3875	497.429	88.0242	28.1187	249.062
SUMATERA UTARA	KAB. MANDAILING NATAL	PANYABUNGAN TIMUR	593.925	265.768	1307.1	104.587	40.0576	263.63	1.66903	0.00395895	21.8711	297.209	129.85	675.006	118.494	46.7985	289.507	52.6386	16.8098	147.838
SUMATERA UTARA	KAB. MANDAILING NATAL	PANYABUNGAN SELATAN	447.861	204.643	983.209	78.1588	29.9786	194.585	1.17185	0.00281251	17.1813	225.868	99.1479	511.231	88.8896	34.8232	220.843	39.6883	12.5183	110.731
SUMATERA UTARA	KAB. MANDAILING NATAL	PANYABUNGAN BARAT	466.549	209.91	1033.95	82.4757	31.2875	208.25	1.31487	0.00305825	17.8131	233.76	101.549	532.194	93.099	35.8537	232.346	40.9203	13.1217	117.929
SUMATERA UTARA	KAB. MANDAILING NATAL	SIABU	2272.37	1030.37	4992.53	399.276	149.535	1014.33	6.2078	0.0185012	82.8922	1137.02	500.662	2613.08	455.58	176.818	1122.45	200.734	62.4751	569.89
SUMATERA UTARA	KAB. MANDAILING NATAL	BUKIT MALINTANG	541.356	244.724	1205.36	95.1361	36.4838	243.87	1.55069	0.00428006	20.527	271.706	117.549	628.459	108.13	41.4913	269.407	47.8391	15.0317	134.994
SUMATERA UTARA	KAB. MANDAILING NATAL	KOTANOPAN	1175.9	529.495	2621.84	209.103	79.6656	521.268	3.3265	0.00937028	44.0749	593.76	255.256	1352.03	233.404	92.3898	583.55	104.087	33.569	297.901
SUMATERA UTARA	KAB. MANDAILING NATAL	LEMBAH SORIK MARAPI	467.047	213.157	1028.88	82.2733	32.1814	203.45	1.34234	0.00350435	17.5354	234.974	102.412	542.534	92.1816	36.9039	234.674	40.7799	12.8659	117.395
SUMATERA UTARA	KAB. MANDAILING NATAL	TAMBANGAN	476.781	216.085	1027.37	83.8561	32.672	209.224	1.33102	0.0032622	18.0194	240.194	105.571	530.377	94.6687	37.5455	232.962	41.861	13.2037	117.623
SUMATERA UTARA	KAB. MANDAILING NATAL	ULU PUNGKUT	199.711	90.7113	440.46	35.3946	13.5523	87.7647	0.548601	0.00141046	7.47793	99.9047	43.952	226.286	40.025	15.2661	98.3049	17.9039	5.55748	49.9333
SUMATERA UTARA	KAB. MANDAILING NATAL	MUARA SIPONGI	536.194	248.827	1186.99	93.6115	36.6198	242.169	1.56148	0.00400902	20.3256	268.058	120.384	620.693	107.304	41.9369	265.678	47.6179	15.2714	136.093
SUMATERA UTARA	KAB. MANDAILING NATAL	BATANG NATAL	1038.52	470.222	2249.78	181.614	69.5504	455.751	2.86792	0.00825166	40.7394	523.52	226.124	1164.04	206.979	79.8759	507.034	91.4311	28.7013	259.892
SUMATERA UTARA	KAB. MANDAILING NATAL	LINGGA BAYU	1095.11	496.032	2384.21	192.914	73.8873	484.859	2.94742	0.00860054	41.5969	552.237	239.852	1251.53	220.01	85.6413	542.787	96.5169	30.3653	273.012
SUMATERA UTARA	KAB. MANDAILING NATAL	BATAHAN	894.844	400.988	1991.65	157.386	60.1166	390.422	2.4999	0.00804859	34.0372	452.656	195.652	1030.73	177.995	69.5663	440.047	78.1222	25.1558	226.003
SUMATERA UTARA	KAB. MANDAILING NATAL	NATAL	1384.39	618.093	3034.25	241.843	90.6612	616.078	3.82814	0.0112823	52.2179	695.753	302.809	1572.28	275.399	109.682	681.542	121.812	38.588	340.939
SUMATERA UTARA	KAB. MANDAILING NATAL	MUARA BATANG GADIS	915.409	417.428	2012.58	161.098	61.581	407.47	2.53373	0.00754766	33.5344	462.272	204.167	1043.21	182.76	72.1216	449.674	81.3967	25.1052	226.958
SUMATERA UTARA	KAB. MANDAILING NATAL	RANTO BAEK	598.587	267.754	1327.98	105.44	40.4657	267.539	1.60032	0.00470172	23.3322	303.158	128.441	687.993	118.643	47.5445	300.23	52.6353	16.5552	149.357
SUMATERA UTARA	KAB. MANDAILING NATAL	HUTA BARGOT	386.931	173.198	845.826	67.872	25.9978	171.508	1.09748	0.00254469	14.9965	194.375	83.5414	437.492	76.3909	29.8042	191.92	34.3001	10.5677	96.5269
SUMATERA UTARA	KAB. MANDAILING NATAL	PUNCAK SORIK MARAPI	412.631	189.823	910.493	73.4713	27.91	180.043	1.1678	0.00288883	15.8952	207.547	91.2773	469.247	81.7371	32.3198	202.908	36.5533	11.52	104.197
SUMATERA UTARA	KAB. MANDAILING NATAL	PAKANTAN	97.1194	44.0794	215.827	17.2606	6.69327	43.5534	0.27028	0.000737659	3.70061	48.88	21.3606	111.619	19.2979	7.54683	48.981	8.67687	2.64375	24.7311
SUMATERA UTARA	KAB. MANDAILING NATAL	SINUNUKAN	863.62	395.391	1930.39	151.975	59.3815	387.674	2.3947	0.00649897	32.8239	435.608	190.345	1000.07	172.739	67.0121	434.58	76.7694	24.9599	225.522
SUMATERA UTARA	KAB. MANDAILING NATAL	NAGA JUANG	215.299	98.3753	475.43	37.6854	14.5078	95.4143	0.572827	0.00140432	8.29826	107.433	47.9019	245.408	42.7947	17.2015	107.475	18.8488	6.16422	53.9186
SUMATERA UTARA	KAB. NIAS SELATAN	LOLOMATUA	185.247	83.7173	407.865	16.9524	5.2751	48.4169	26.2632	9.67227	69.3885	30.3343	11.3458	77.6571	19.0037	6.36045	52.0755	87.029	37.5809	197.508
SUMATERA UTARA	KAB. NIAS SELATAN	GOMO	187.273	84.0171	412.386	17.0688	5.48253	48.3395	26.2977	9.56193	68.6702	30.379	11.4196	78.4869	18.9363	6.28427	51.7075	87.9102	37.7045	200.667
SUMATERA UTARA	KAB. NIAS SELATAN	LAHUSA	362.713	164.573	795.322	32.67	10.5646	93.9577	51.8332	19.0944	136.725	59.4653	21.9115	148.086	37.3108	12.3632	101.188	169.97	73.9208	388.225
SUMATERA UTARA	KAB. NIAS SELATAN	HIBALA	141.208	63.8369	313.644	12.7879	4.05974	36.9722	20.031	7.43579	51.8969	23.2648	8.76839	58.8815	14.3106	4.70604	39.7517	66.2112	28.6808	151.621
SUMATERA UTARA	KAB. NIAS SELATAN	PULAU-PULAU BATU	170.294	77.0981	379.023	15.5019	4.99507	43.5147	24.2731	8.90104	62.8607	27.7439	10.5867	71.6922	17.3636	5.76877	47.5737	79.9382	35.0537	182.885
SUMATERA UTARA	KAB. NIAS SELATAN	TELUK DALAM	458.394	209.014	1022.57	41.3712	13.3265	118.773	64.891	24.2613	169.791	74.2807	27.6981	193.7	46.0249	15.3194	128.514	213.273	94.6946	501.035
SUMATERA UTARA	KAB. NIAS SELATAN	AMANDRAYA	251.055	114.332	560.858	22.7419	7.20335	65.1138	35.871	13.2016	92.1227	40.8884	15.2074	105.097	25.5278	8.56143	72.6795	118.044	52.2234	273.877
SUMATERA UTARA	KAB. NIAS SELATAN	LOLOWAU	174.812	79.4467	390.586	15.9781	4.94587	44.7305	24.7717	9.11734	64.523	28.3321	10.6971	73.3007	17.7135	5.84577	50.6509	81.8363	36.0044	190.537
SUMATERA UTARA	KAB. NIAS SELATAN	SUSUA	293.493	132.075	646.776	26.6577	8.44871	74.3459	41.7325	15.0545	107.823	47.7059	18.1131	122.459	29.6736	10.0486	82.0289	136.471	59.6252	314.813
SUMATERA UTARA	KAB. NIAS SELATAN	MANIAMOLO	243.412	111.259	534.423	22.3286	6.94296	61.4795	34.7259	12.6516	89.828	39.7142	15.1085	98.7934	24.8053	8.3247	69.5127	114.297	49.9444	256.043
SUMATERA UTARA	KAB. NIAS SELATAN	HILIMEGAI	123.138	56.0504	273.141	11.236	3.60898	31.8861	17.5013	6.3562	45.0666	20.2238	7.65497	50.8024	12.6306	4.2208	34.3293	57.7371	25.1862	133.833
SUMATERA UTARA	KAB. NIAS SELATAN	TOMA	244.834	109.795	544.582	21.7751	7.05091	62.0708	34.6387	12.3199	90.2813	39.5828	14.7569	102.057	25.0303	8.44113	69.7832	115.153	49.071	260.884
SUMATERA UTARA	KAB. NIAS SELATAN	MAZINO	146.097	65.2708	326.521	13.2512	4.27076	37.8656	20.8434	7.66044	54.3506	23.6338	9.00759	60.8928	14.7849	4.88782	40.5706	68.351	29.5553	158.698
SUMATERA UTARA	KAB. NIAS SELATAN	UMBUNASI	131.73	58.9999	294.158	12.0154	3.71486	33.2978	18.4616	6.80697	49.1169	21.2919	8.03008	55.5689	13.6408	4.48027	37.0647	62.0347	26.7909	143.798
SUMATERA UTARA	KAB. NIAS SELATAN	ARAMO	181.54	82.4142	407.441	16.3539	5.21591	46.929	25.5585	9.30483	67.6402	29.416	11.0423	77.4182	18.3698	6.14908	51.1917	84.8888	37.2982	198.64
SUMATERA UTARA	KAB. NIAS SELATAN	PULAU-PULAU BATU TIMUR	58.6704	26.597	130.261	5.23324	1.74172	15.2632	8.29355	3.04007	21.3318	9.54498	3.58117	24.3465	5.92414	1.99921	16.1661	27.621	11.9035	63.2665
SUMATERA UTARA	KAB. NIAS SELATAN	MAZO	222.525	101.256	488.099	20.024	6.16672	57.2175	31.4908	11.3903	81.7548	36.2351	13.4849	91.1097	22.4859	7.73015	62.1457	104.698	45.2482	236.437
SUMATERA UTARA	KAB. NIAS SELATAN	FANAYAMA	320.627	144.481	724.997	28.9017	9.20582	84.065	45.4258	16.3775	118.87	51.8932	19.6968	134.884	32.6641	10.812	91.7938	150.864	65.5823	350.741
SUMATERA UTARA	KAB. NIAS SELATAN	ULUNOYO	213.425	96.7476	461.53	19.3851	6.29082	53.5918	30.2897	11.052	77.8218	34.7725	13.366	87.7558	21.6229	7.24322	60.2619	100.133	43.7964	224.934
SUMATERA UTARA	KAB. NIAS SELATAN	HURUNA	223.421	101.427	495.094	20.4079	6.57268	57.5019	31.8415	11.5545	82.1958	35.9947	13.7349	92.4757	22.7292	7.71554	63.161	104.97	46.0101	239.329
SUMATERA UTARA	KAB. NIAS SELATAN	O'O'U	155.912	70.5014	340.022	14.0993	4.4358	39.5452	21.9877	7.98879	57.3248	25.3629	9.54059	63.677	15.9851	5.37264	43.636	73.5604	31.6964	164.697
SUMATERA UTARA	KAB. NIAS SELATAN	ONOHAZUMBA	119.927	55.2088	264.529	10.8799	3.40712	30.9453	16.894	6.3712	44.6371	19.4033	7.44651	50.0268	12.1023	4.06935	33.8956	56.179	24.9515	128.668
SUMATERA UTARA	KAB. NIAS SELATAN	HILISALAWA'AHE	103.251	45.9157	226.575	9.44591	3.00837	26.5843	14.5937	5.35507	37.8213	16.7593	6.34282	42.2051	10.552	3.49313	29.4267	48.1791	20.8384	109.991
SUMATERA UTARA	KAB. NIAS SELATAN	ULUSUSUA	193.652	87.9882	423.684	17.6954	5.60388	48.4713	27.443	9.98566	71.8231	31.6996	12.1855	80.9448	19.8335	6.56375	53.5945	90.7648	39.1781	205.31
SUMATERA UTARA	KAB. NIAS SELATAN	SIDUA'ORI	202.694	91.2257	447.777	18.3383	5.89264	52.1059	28.5937	10.3388	75.8181	32.7513	12.2228	84.0921	20.2646	6.65894	57.7413	94.6843	40.8377	217.087
SUMATERA UTARA	KAB. NIAS SELATAN	SOMAMBAWA	250.535	114.069	551.744	22.6236	7.42181	63.7367	35.6326	13.0352	92.5052	40.7332	15.5672	104.172	25.4288	8.49559	69.8548	118.024	51.5277	268.961
SUMATERA UTARA	KAB. NIAS SELATAN	BORONADU	135.541	61.2299	298.779	12.1898	3.88507	34.0448	19.1856	6.95941	48.7631	21.9919	8.4001	56.1096	13.7085	4.54681	38.1399	63.5276	27.3011	144.358
SUMATERA UTARA	KAB. NIAS SELATAN	SIMUK	36.2683	16.4219	81.6657	3.29161	1.05366	9.46844	5.212	1.88614	13.4029	5.89269	2.22137	15.1123	3.69045	1.22918	10.1873	17.0046	7.42937	39.5135
SUMATERA UTARA	KAB. NIAS SELATAN	PULAU-PULAU BATU BARAT	43.6977	19.9053	96.5463	3.92387	1.26553	11.1889	6.12047	2.2845	15.9418	7.03374	2.6631	18.1559	4.4825	1.48336	12.4052	20.588	8.92053	47.1404
SUMATERA UTARA	KAB. NIAS SELATAN	PULAU-PULAU BATU UTARA	68.9578	31.9493	150.882	6.2346	1.9911	17.5464	9.80178	3.64284	25.3039	11.2238	4.3086	28.0412	7.06784	2.35899	19.2756	32.3455	14.3452	73.5453
SUMATERA UTARA	KAB. NIAS SELATAN	TANAH MASA	88.5027	39.6189	197.314	8.0636	2.60469	22.5333	12.5026	4.54589	32.3364	14.2778	5.3655	36.7352	8.97686	2.99077	24.5728	41.3583	17.8488	95.486
SUMATERA UTARA	KAB. NIAS SELATAN	LUAHAGUNDRE MANIAMOLO	187.212	83.9194	415.919	16.907	5.25654	47.7118	26.6063	9.72314	70.0418	30.5384	11.2619	76.7011	19.1059	6.35083	52.3672	88.4946	37.8708	202.157
SUMATERA UTARA	KAB. NIAS SELATAN	ONOLALU	149.743	67.6282	334.52	13.5898	4.32356	38.3593	21.2483	7.70924	54.9593	24.429	9.20102	61.8178	15.2677	5.00017	41.9422	70.0117	30.0142	162.857
SUMATERA UTARA	KAB. NIAS SELATAN	ULU IDANOTAE	126.406	57.4476	285.118	11.3507	3.71004	32.4258	18.092	6.49442	47.0118	20.6122	7.8581	53.0197	12.9038	4.34547	35.2554	59.3706	25.5389	136.949
SUMATERA UTARA	KAB. NIAS SELATAN	IDANOTAE	181.796	82.5028	400.265	16.5779	5.35271	46.6134	25.8244	9.56425	67.1033	29.7964	11.4473	76.6719	18.5575	6.22924	52.091	85.1488	37.4742	193.661
SUMATERA UTARA	KAB. PAKPAK BHARAT	SITELU TALI URANG JEHE	487.941	222.409	1088.59	75.2869	28.2079	197.434	6.72684e-06	1.2732e-26	2.53143	308.372	138.083	694.075	6.16286	0.414831	35.1218	86.7515	33.7941	216.469
SUMATERA UTARA	KAB. PAKPAK BHARAT	KERAJAAN	449.089	203.086	985.896	68.9291	25.9194	173.44	4.75037e-06	3.76671e-26	2.51199	283.347	126.052	634.242	5.67692	0.361594	31.9162	80.0419	30.6134	201.502
SUMATERA UTARA	KAB. PAKPAK BHARAT	SALAK	427.552	193.204	941.598	65.5782	24.9133	166.797	3.95433e-06	1.63038e-26	2.31744	268.987	118.763	611.344	5.49884	0.343966	30.3549	76.6356	29.093	190.249
SUMATERA UTARA	KAB. PAKPAK BHARAT	SITELU TALI URANG JULU	185.249	82.6995	411.276	28.514	10.3978	72.8324	1.70257e-06	3.87477e-26	0.984055	117.634	51.5188	261.623	2.42983	0.161476	13.3447	33.0787	12.6328	83.0593
SUMATERA UTARA	KAB. PAKPAK BHARAT	PERGETTENG GETTENG SENGKUT	206.305	93.409	460.611	31.6393	11.6101	82.4279	2.21557e-06	1.30903e-26	1.0572	130.115	58.4302	294.928	2.67043	0.162507	14.7295	36.9456	14.0401	92.4341
SUMATERA UTARA	KAB. PAKPAK BHARAT	PAGINDAR	65.8243	29.7465	144.98	9.97049	3.80968	26.0877	9.33259e-07	4.49085e-27	0.351515	41.3292	18.3481	92.6595	0.875226	0.0514148	4.64225	11.7257	4.48191	29.17
SUMATERA UTARA	KAB. PAKPAK BHARAT	TINADA	211.878	96.0909	463.379	32.8222	12.2442	82.4957	2.95488e-06	5.04607e-26	1.30648	133.174	59.903	298.474	2.72469	0.184177	14.8879	37.6044	14.3695	93.1351
SUMATERA UTARA	KAB. PAKPAK BHARAT	SIEMPAT RUBE	236.905	105.844	519.369	36.5227	13.3661	93.3574	2.2874e-06	2.54483e-26	1.22439	148.953	65.8254	335.866	3.03131	0.19192	16.9728	41.7539	16.0249	105.95
SUMATERA UTARA	KAB. HUMBANG HASUNDUTAN	PARLILITAN	419.846	288.413	603.652	59.7997	28.7461	112.294	0.376038	4.05945e-05	10.5408	319.885	214.924	468.35	12.5744	2.41296	38.5696	17.1571	4.38593	46.7409
SUMATERA UTARA	KAB. HUMBANG HASUNDUTAN	POLLUNG	450.759	314.395	647.309	64.543	30.6132	120.326	0.441741	6.30597e-05	11.108	342.712	233.783	503.721	13.597	2.63572	41.9936	18.7014	4.44759	50.0027
SUMATERA UTARA	KAB. HUMBANG HASUNDUTAN	BAKTIRAJA	156.407	109.466	224.266	22.1447	10.751	41.0999	0.14875	1.62848e-05	4.08172	119.412	81.0214	174.039	4.75348	0.916681	14.5498	6.3684	1.62826	17.5101
SUMATERA UTARA	KAB. HUMBANG HASUNDUTAN	PARANGINAN	310.052	214.678	447.626	44.0631	21.2457	82.5696	0.294282	2.85161e-05	7.99561	236.268	159.512	346.667	9.4235	1.72971	29.2864	12.6381	3.09614	34.5687
SUMATERA UTARA	KAB. HUMBANG HASUNDUTAN	LINTONG NIHUTA	693.406	484.451	1002.66	98.6133	46.9283	184.109	0.667719	8.91425e-05	17.974	528.573	358.898	779.751	20.5189	3.79786	64.6528	28.3688	6.91526	77.8321
SUMATERA UTARA	KAB. HUMBANG HASUNDUTAN	DOLOK SANGGUL	1054.17	730.735	1514.9	147.787	70.9847	280.221	0.982009	0.00010291	27.307	803.385	543.406	1181.38	31.5774	6.02649	97.165	43.703	10.7574	119.021
SUMATERA UTARA	KAB. HUMBANG HASUNDUTAN	SIJAMAPOLANG	131.366	91.3204	188.35	18.5238	8.99561	35.0705	0.118593	1.2868e-05	3.23437	99.661	67.8179	146.363	4.06502	0.727826	12.2519	5.43093	1.33786	14.6422
SUMATERA UTARA	KAB. HUMBANG HASUNDUTAN	ONAN GANJANG	229.729	159.75	332.847	32.8502	15.5403	61.3617	0.216495	2.49842e-05	6.03832	175.485	117.956	257.862	6.9089	1.33785	21.2526	9.56822	2.37302	25.5099
SUMATERA UTARA	KAB. HUMBANG HASUNDUTAN	PAKKAT	491.91	343.256	712.771	70.0494	33.7445	132.476	0.466615	6.02327e-05	12.4849	375.812	255.496	550.235	14.9053	2.7649	46.5975	20.4841	4.99446	56.4093
SUMATERA UTARA	KAB. HUMBANG HASUNDUTAN	TARABINTANG	167.356	116.247	242.121	23.8328	11.3286	44.5978	0.161409	2.03483e-05	4.24608	127.169	85.9947	187.869	5.09904	0.945051	15.4467	6.97684	1.75371	19.0541
SUMATERA UTARA	KAB. SAMOSIR	SIMANINDO	995.684	523.088	1920.41	122.376	48.0888	290.422	15.1259	1.28433	71.7006	785.112	405.788	1519.13	6.11054	0.112341	48.4246	42.3101	10.2679	129.824
SUMATERA UTARA	KAB. SAMOSIR	ONAN RUNGGU	459.098	241.707	894.234	56.9296	22.3501	135.778	6.84827	0.605787	34.0655	362.084	187.975	706.723	2.85942	0.0504731	22.598	19.7667	4.65953	62.1823
SUMATERA UTARA	KAB. SAMOSIR	NAINGGOLAN	534.586	277.319	1022.81	65.6277	25.0333	156.079	7.94914	0.621948	38.5531	419.105	215.986	813.944	3.45858	0.0539836	26.0355	22.6989	5.42808	71.6245
SUMATERA UTARA	KAB. SAMOSIR	PALIPI	775.177	404.462	1509.37	96.0031	37.2222	223.442	11.8347	0.952614	55.3847	608.637	314.972	1202.34	4.82575	0.0775435	36.4717	33.5764	7.69982	105.517
SUMATERA UTARA	KAB. SAMOSIR	HARIAN	415.552	219.215	806.747	50.8993	20.1742	121.805	6.0636	0.488988	30.5183	326.608	169.718	633.736	2.58241	0.0432488	20.3977	17.6818	4.24377	56.399
SUMATERA UTARA	KAB. SAMOSIR	SIANJAR MULA MULA	424.305	220.015	819.398	52.2181	20.5973	126.175	6.3843	0.502516	29.8492	331.693	169.436	651.149	2.6443	0.0506658	20.6221	18.044	4.33304	57.1535
SUMATERA UTARA	KAB. SAMOSIR	RONGGUR NIHUTA	413.439	214.706	794.241	50.8666	19.5859	121.555	6.34075	0.564381	29.545	323.608	166.245	634.406	2.52903	0.0432844	19.7924	17.5545	4.06159	54.3208
SUMATERA UTARA	KAB. SAMOSIR	PANGURURAN	1479.57	761.022	2838.1	182.285	70.471	434.674	21.6164	1.89944	107.368	1155.54	592.32	2245.84	9.08965	0.17726	69.7703	62.6119	14.5423	194.893
SUMATERA UTARA	KAB. SAMOSIR	SITIO-TIO	342.929	178.15	667.597	42.3144	16.5099	101.007	4.99743	0.417445	24.9745	270.16	139.6	523.885	2.14217	0.0371388	16.9051	14.8459	3.52076	46.2573
SUMATERA UTARA	KAB. SERDANG BEDAGAI	PANTAI CERMIN	1651.29	738.59	3689.03	87.6517	21.9233	283.079	10.1451	0.179675	86.5793	1452.53	649.023	3254.26	30.3901	3.18212	145.918	19.6294	1.11806	113.252
SUMATERA UTARA	KAB. SERDANG BEDAGAI	PERBAUNGAN	3726.13	1676.4	8248.3	198.753	49.2814	653.342	24.5245	0.433187	197.123	3282.75	1475.75	7339.96	69.5331	6.75165	320.134	44.6918	2.46931	262.352
SUMATERA UTARA	KAB. SERDANG BEDAGAI	TELUK MENGKUDU	1604.96	733.544	3583.93	85.8938	21.6142	280.252	10.2207	0.188701	81.7564	1416.98	644.604	3160.65	29.656	2.89435	137.175	19.3592	1.03168	108.557
SUMATERA UTARA	KAB. SERDANG BEDAGAI	SEI RAMPAH	2392.32	1063.07	5241.34	127.792	32.1013	419.091	14.874	0.257497	121.384	2113.09	941.811	4639.8	42.8063	4.42411	207.222	29.2906	1.57778	163.882
SUMATERA UTARA	KAB. SERDANG BEDAGAI	TANJUNG BERINGIN	1420.21	634.501	3085.88	75.6218	19.6286	241.275	9.1661	0.156902	74.0571	1246.18	563.359	2718.97	26.4976	2.55826	120.049	16.6924	1.01659	99.3716
SUMATERA UTARA	KAB. SERDANG BEDAGAI	BANDAR KHALIPAH	850.379	387.76	1905.94	45.4826	11.7474	147.044	5.3773	0.100475	42.7413	751.987	340.697	1692.45	16.0668	1.63988	72.969	10.2253	0.595469	59.0525
SUMATERA UTARA	KAB. SERDANG BEDAGAI	DOLOK MERAWAN	603.264	278.602	1380.16	33.0647	8.2959	104.733	3.8636	0.0727199	31.5411	534.525	243.602	1221.54	11.2473	1.09802	53.8283	7.36716	0.425779	41.3547
SUMATERA UTARA	KAB. SERDANG BEDAGAI	SIPISPIS	1112.59	495.794	2438.32	59.4611	14.8767	192.34	7.22012	0.140269	55.4688	984.374	435.132	2166.84	20.7556	2.07431	95.0575	13.8765	0.802626	76.2385
SUMATERA UTARA	KAB. SERDANG BEDAGAI	DOLOK MASIHUL	1760.72	791.574	3934.28	94.5723	24.0645	295.033	11.0863	0.19029	91.8246	1554.03	696.795	3508.51	32.3669	3.55294	153.588	20.665	1.14101	119.893
SUMATERA UTARA	KAB. SERDANG BEDAGAI	KOTARIH	309.562	137.338	686.815	16.4471	4.17321	53.1917	1.95532	0.0343765	15.637	273.189	120.958	611.426	5.62859	0.566863	26.7581	3.71087	0.208378	21.6402
SUMATERA UTARA	KAB. SERDANG BEDAGAI	SILINDA	316.062	141.71	693.543	17.2702	4.24746	53.6579	1.99137	0.0306731	16.4638	278.616	124.58	615.638	5.73106	0.553151	28.1568	3.72858	0.21005	21.6696
SUMATERA UTARA	KAB. SERDANG BEDAGAI	SERBA JADI	691.679	315	1518.37	37.0587	9.45526	120.439	4.41006	0.0700149	35.06	608.734	275.036	1343.15	12.7597	1.34218	58.6666	8.37245	0.484861	47.9748
SUMATERA UTARA	KAB. SERDANG BEDAGAI	TEBING TINGGI	1331.42	594.434	2953.99	71.9254	17.7036	230.829	8.26702	0.144629	68.4604	1177.96	519.832	2613.73	24.6137	2.66264	116.004	15.7788	0.97655	89.7958
SUMATERA UTARA	KAB. SERDANG BEDAGAI	PEGAJAHAN	1005.2	458.755	2226.93	54.4137	14.3339	173.608	6.30532	0.112131	50.7978	888.086	401.109	1968.99	18.9432	1.75569	86.5248	12.0995	0.689729	69.4693
SUMATERA UTARA	KAB. SERDANG BEDAGAI	SEI BAMBAN	1518.68	680.878	3375.87	81.9192	20.9304	260.572	9.66468	0.167466	79.7683	1339.78	598.821	2979.5	27.9934	2.81983	137.29	18.0482	1.02734	104.604
SUMATERA UTARA	KAB. SERDANG BEDAGAI	TEBING SYAHBANDAR	1072.74	494.969	2405.99	57.3182	14.6536	184.703	6.68097	0.121153	55.056	950.119	435.186	2127.38	19.8469	2.1127	91.701	13.1729	0.752248	74.9604
SUMATERA UTARA	KAB. SERDANG BEDAGAI	BINTANG BAYU	411.346	183.827	902.575	22.1524	5.52708	69.573	2.56155	0.0423341	20.5768	362.077	161.031	802.74	7.51918	0.861238	35.9699	4.9835	0.29845	28.064
SUMATERA UTARA	KAB. BATU BARA	MEDANG DERAS	2415.22	1079.75	5250.82	185.399	54.4356	527.949	9.31858	0.0456874	105.504	1947.22	877.522	4312.72	121.548	29.668	389.634	73.3291	12.8113	279.286
SUMATERA UTARA	KAB. BATU BARA	SEI SUKA	1515.93	685.349	3318.03	115.821	34.6329	341.514	5.70962	0.0376568	63.5073	1224.02	551.881	2720.19	75.7405	18.9576	250.286	45.492	7.88358	176.674
SUMATERA UTARA	KAB. BATU BARA	AIR PUTIH	2312.38	1045.87	5162.4	177.326	52.5159	515.861	8.64619	0.0509351	95.731	1880.3	840.303	4252.33	116.64	27.9117	376.236	69.8359	11.4735	276.11
SUMATERA UTARA	KAB. BATU BARA	LIMA PULUH	1602.98	717.494	3561.5	120.436	36.0722	353.231	6.02148	0.0383713	68.6165	1298.64	580.165	2949.51	79.5434	19.8857	268.655	48.6165	8.6062	184.243
SUMATERA UTARA	KAB. BATU BARA	TALAWI	1441	649.078	3203.18	108.802	33.5658	329.042	5.08641	0.0275765	59.4443	1164.82	522.727	2606.74	72.3416	17.8391	242.456	43.5012	7.50645	170.053
SUMATERA UTARA	KAB. BATU BARA	TANJUNG TIRAM	1606.78	734.391	3561.99	121.762	37.2318	356.753	6.1914	0.0372713	69.3427	1303.33	592.255	2911.02	80.4427	20.0075	267.757	48.5874	8.38784	188.846
SUMATERA UTARA	KAB. BATU BARA	SEI BALAI	1259.59	573.141	2801.09	95.8355	28.8816	286.696	4.71918	0.0288821	52.7995	1028.4	463.009	2298.25	63.7553	15.2142	206.795	38.7341	6.72648	148.337
SUMATERA UTARA	KAB. BATU BARA	LAUT TADOR	941.449	431.733	2070.33	71.3479	22.2482	210.806	3.52686	0.020275	40.4321	764.364	347.232	1687.95	47.7768	11.5365	150.793	28.3808	4.72602	111.633
SUMATERA UTARA	KAB. BATU BARA	LIMA PULUH PESISIR	1602.78	720.929	3518.98	121.008	36.3673	349.737	6.27088	0.0369691	65.9477	1300.25	578.208	2892.05	80.2431	20.1883	263.51	48.6374	8.42987	186.003
SUMATERA UTARA	KAB. BATU BARA	DATUK LIMA PULUH	1119.4	516.047	2487.64	84.6996	25.9296	251.742	4.22757	0.0305262	46.9717	906.023	413.432	2037.75	56.2927	13.8259	180.923	33.4586	5.69396	132.965
SUMATERA UTARA	KAB. BATU BARA	DATUK TANAH DATAR	1206.6	536.485	2661.36	92.7343	27.512	268.475	4.48774	0.0226604	52.058	979.136	429.881	2181.97	59.4549	13.9371	197.5	36.1601	6.34025	142.833
SUMATERA UTARA	KAB. BATU BARA	NIBUNG HANGUS	1420.03	642.226	3149.62	108.3	33.0226	315.487	5.47548	0.0310475	61.5603	1157.19	515.361	2580.45	69.8664	17.2046	230.503	42.4546	7.71813	164.589
SUMATERA UTARA	KAB. PADANG LAWAS UTARA	DOLOK SIGOMPULON	682.892	303.18	1501.26	50.7218	15.1095	149.966	2.65353	0.0163749	29.1212	534.831	233.819	1181.81	43.3273	11.9597	134.188	32.1525	7.78524	105.484
SUMATERA UTARA	KAB. PADANG LAWAS UTARA	DOLOK	1051.23	475.116	2279.22	77.8997	23.821	229.529	3.98223	0.0295497	45.0067	815.266	371.588	1807.78	67.2003	18.3286	205.209	50.3323	12.1803	164.508
SUMATERA UTARA	KAB. PADANG LAWAS UTARA	HALONGONAN	902.729	408.566	1988.02	68.2393	20.1741	203.593	3.59051	0.0209906	37.4455	705.952	313.568	1573.81	57.3954	16.1989	175.331	42.6957	10.0907	140.913
SUMATERA UTARA	KAB. PADANG LAWAS UTARA	PADANG BOLAK	2265.67	1026.66	5159.28	171.667	50.9739	512.777	9.02427	0.0601988	100.635	1767.86	796.658	4055.76	146.094	39.555	448.672	108.152	26.0223	367.822
SUMATERA UTARA	KAB. PADANG LAWAS UTARA	PADANG BOLAK JULU	512.317	225.014	1118.99	38.3695	11.3953	110.646	2.02706	0.0117475	22.4646	398.679	175.217	877.572	32.2352	9.06646	99.5867	23.9532	5.66978	78.8667
SUMATERA UTARA	KAB. PADANG LAWAS UTARA	PORTIBI	1170.34	525.162	2543.41	87.3626	26.0239	257.264	4.3113	0.0264306	50.1749	917.032	404.185	2019.42	73.8826	20.4321	227.536	55.1905	13.1499	184.584
SUMATERA UTARA	KAB. PADANG LAWAS UTARA	BATANG ONANG	622.732	279.565	1374.17	45.9893	13.568	137.295	2.46628	0.0167739	26.6614	486.533	217.479	1071.56	39.8088	10.7583	121.268	29.519	6.71762	96.6371
SUMATERA UTARA	KAB. PADANG LAWAS UTARA	SIMANGAMBAT	1680.78	757.439	3696.77	125.741	37.2787	373.387	6.47591	0.03776	69.7155	1304.45	581.9	2921.92	107.822	29.1593	325.058	80.033	18.5983	270.93
SUMATERA UTARA	KAB. PADANG LAWAS UTARA	HULU SIHAPAS	227.082	101.799	501.777	17.1063	5.2014	51.0052	0.88094	0.00505589	10.0684	177.688	79.0022	397.73	14.6857	4.05839	44.1841	10.8636	2.59233	35.9071
SUMATERA UTARA	KAB. PADANG LAWAS UTARA	PADANG BOLAK TENGGARA	508.878	231.439	1121.14	37.7185	11.2614	114.495	1.94298	0.0111441	20.7315	397.683	178.076	882.231	32.2431	9.05128	99.8223	23.7977	5.61311	80.6528
SUMATERA UTARA	KAB. PADANG LAWAS UTARA	HALONGONAN TIMUR	921.109	422.587	2044.74	69.6169	20.8014	204.103	3.56676	0.0194636	38.4005	717.682	324.586	1617.32	58.4637	16.0811	179.985	43.6428	10.6379	146.762
SUMATERA UTARA	KAB. PADANG LAWAS UTARA	UJUNG BATU	503.054	225.705	1104.64	37.1306	11.1132	109.458	1.89479	0.0121303	21.3434	392.213	175.174	868.889	32.0186	9.152	97.0571	23.7337	5.54285	79.0538
SUMATERA UTARA	KAB. PADANG LAWAS	SOSOPAN	439.348	198	973.343	28.7026	7.67417	87.2966	2.21107	0.0223679	20.2747	318.774	141.049	714.948	61.2655	22.0299	161.499	15.7009	3.03594	57.1348
SUMATERA UTARA	KAB. PADANG LAWAS	BARUMUN TENGAH	674.651	302.585	1508.23	44.4288	12.8237	133.671	3.26188	0.0310274	31.1249	488.261	215.876	1098.08	94.3332	34.3732	243.462	24.5073	4.73363	89.4378
SUMATERA UTARA	KAB. PADANG LAWAS	HURISTAK	654.738	296.832	1448.96	43.0792	11.4416	129.53	3.27574	0.0369281	30.3094	473.495	211.486	1072.06	90.6246	33.3572	235.686	23.7783	4.46705	86.037
SUMATERA UTARA	KAB. PADANG LAWAS	LUBUK BARUMUN	842.751	375.308	1855.09	55.6181	15.2619	168.636	4.06711	0.0398896	38.9779	611.616	268.519	1358.81	118.118	42.2177	303.938	29.6585	5.91186	106.797
SUMATERA UTARA	KAB. PADANG LAWAS	HUTARAJA TINGGI	1540.6	700.528	3425.99	100.141	29.129	306.435	7.59458	0.0719761	74.4776	1112.49	496.975	2546.43	216.134	78.6218	560.992	55.3466	11.0358	202.596
SUMATERA UTARA	KAB. PADANG LAWAS	ULU BARUMUN	708.807	319.375	1556.22	46.2603	12.987	143.224	3.39876	0.0356406	32.0723	515.317	230.13	1138.55	97.2053	35.8618	258.824	25.4866	4.87054	93.056
SUMATERA UTARA	KAB. PADANG LAWAS	BARUMUN	1712.3	766.776	3707.46	109.568	31.5069	334.236	8.34899	0.0770993	77.3834	1237	544.355	2727.37	238.807	84.9657	610.621	61.1981	11.9071	218.312
SUMATERA UTARA	KAB. PADANG LAWAS	SOSA	811.527	362.496	1767.98	52.1857	14.7376	158.051	3.79124	0.0408138	36.5692	588.603	258.183	1292.37	113.857	40.5406	293.112	28.8246	5.58441	105.083
SUMATERA UTARA	KAB. PADANG LAWAS	BATANG LUBU SUTAM	365.477	163.274	800.243	23.6611	6.57157	72.5884	1.74821	0.0166455	16.9978	264.68	117.653	582.034	50.6271	18.6743	133.136	12.9629	2.56358	46.5669
SUMATERA UTARA	KAB. PADANG LAWAS	BARUMUN SELATAN	344.067	157.63	770.819	22.7112	6.41431	69.5363	1.73166	0.0171638	15.7787	249.858	112.344	568.98	48.1939	17.6575	126.79	12.4748	2.43447	45.7205
SUMATERA UTARA	KAB. PADANG LAWAS	AEK NABARA BARUMUN	584.787	262.974	1291.76	38.88	10.7089	116.665	2.80341	0.0286703	28.2771	423.481	187.701	943.323	81.9925	29.5654	210.784	21.0135	4.07594	77.3002
SUMATERA UTARA	KAB. PADANG LAWAS	SIHAPAS BARUMUN	241.241	110.145	526.509	15.7133	4.31463	47.9843	1.17218	0.00962837	11.1932	174.005	78.9153	388.644	33.6101	12.6548	86.6055	8.55991	1.65163	30.959
SUMATERA UTARA	KAB. PADANG LAWAS	BARUMUN BARU	534.328	240.626	1155.68	35.0645	9.71475	104.79	2.63187	0.0254003	24.2107	386.892	172.246	842.788	73.4948	27.1532	193.435	18.922	3.60177	69.4682
SUMATERA UTARA	KAB. PADANG LAWAS	ULU SOSA	398.872	178.032	883.068	25.8204	7.00635	79.1175	1.90092	0.019054	19.1412	288.008	127.501	645.38	55.0676	19.9189	144.864	14.2894	2.88107	51.9065
SUMATERA UTARA	KAB. PADANG LAWAS	SOSA JULU	425.481	190.949	942.216	27.3897	7.56345	84.9042	2.01264	0.0217203	19.9402	307.876	137.928	683.593	60.4358	21.6421	158.864	14.9691	2.98	56.392
SUMATERA UTARA	KAB. PADANG LAWAS	BARUMUN BARAT	177.502	79.396	392.988	11.5039	3.22912	35.1922	0.882515	0.00847982	8.30174	128.387	56.791	290.8	24.5378	8.76449	64.7729	6.3181	1.24435	22.5156
SUMATERA UTARA	KAB. PADANG LAWAS	SOSA TIMUR	343.833	157.08	758.534	22.1871	6.2446	67.4211	1.68805	0.0168095	16.1162	248.897	112.001	560.92	47.6291	17.7308	125.116	12.3844	2.41284	44.0897
SUMATERA UTARA	KAB. LABUHANBATU SELATAN	KOTAPINANG	2636.77	1197.84	5779.66	376.48	136.309	975.628	32.6582	1.88992	184.032	2081.93	932.074	4581.01	63.341	8.6018	259.827	15.7633	0.268288	130.762
SUMATERA UTARA	KAB. LABUHANBATU SELATAN	KAMPUNG RAKYAT	2562.94	1159.99	5667.03	370.162	135.384	966.978	32.0462	1.86801	182.309	2021.19	895.9	4481.13	62.2542	8.77219	264.057	15.5023	0.250133	123.41
SUMATERA UTARA	KAB. LABUHANBATU SELATAN	TORGAMBA	4662.46	2119.67	10416.5	667.972	243.796	1740.07	56.3119	3.43268	335.078	3670.77	1658	8240.16	117.435	16.8468	485.15	28.0266	0.429608	231.96
SUMATERA UTARA	KAB. LABUHANBATU SELATAN	SUNGAI KANAN	2061.64	939.559	4501.09	295.797	108.335	754.238	25.0476	1.55371	141.042	1623.43	731.922	3582.87	48.8131	6.61408	210.978	12.1127	0.19837	105.084
SUMATERA UTARA	KAB. LABUHANBATU SELATAN	SILANGKITANG	1309.66	588.42	2827.61	188.984	67.7659	470.487	15.676	0.922978	91.8281	1026.39	457.073	2231.43	32.0274	4.41054	138.733	7.90586	0.1284	65.849
SUMATERA UTARA	KAB. LABUHANBATU UTARA	KUALUH HULU	3176.84	1440.42	6991.51	360.104	125.542	963.079	0.00176126	4.36887e-18	26.7974	2582.29	1163.52	5738.61	87.3254	13.3347	357.066	61.7267	7.13903	282.813
SUMATERA UTARA	KAB. LABUHANBATU UTARA	KUALUH LEIDONG	1463.36	657.9	3235.07	165.055	55.7671	447.162	0.000972952	6.46765e-18	13.1467	1191.1	530.998	2645.58	39.4843	6.1523	162.121	29.0295	3.03108	133.946
SUMATERA UTARA	KAB. LABUHANBATU UTARA	KUALUH HILIR	1454.36	655.534	3266.88	162.538	56.9966	454.267	0.000733881	1.59159e-18	12.8611	1189.1	531.758	2680.56	39.8105	6.05996	160.304	28.2623	3.08086	133.824
SUMATERA UTARA	KAB. LABUHANBATU UTARA	AEK KUO	1441.01	647.86	3177.59	162.497	55.2284	447.6	0.000865414	2.72935e-18	12.2687	1176.51	518.688	2592.94	38.9206	5.96796	158.073	27.8513	2.93848	130.784
SUMATERA UTARA	KAB. LABUHANBATU UTARA	MARBAU	1799.47	824.697	3953.71	204.989	71.2637	554.415	0.00117058	8.93485e-18	14.3911	1468.66	668.499	3254.11	48.918	7.36896	198.822	35.0303	3.7075	160.509
SUMATERA UTARA	KAB. LABUHANBATU UTARA	NA IX - X	2435.72	1086.22	5460.11	274.739	94.7393	752.523	0.00125559	7.02666e-18	22.0526	1995.24	871.119	4472.2	65.589	9.98991	267.033	48.1623	5.32475	217.551
SUMATERA UTARA	KAB. LABUHANBATU UTARA	AEK NATAS	1620.29	727.508	3615.17	183.397	63.3133	493.007	0.00108008	7.36162e-18	13.6531	1326.89	594.764	2975.96	43.5201	6.61998	175.54	31.8168	3.47416	149.135
SUMATERA UTARA	KAB. LABUHANBATU UTARA	KUALUH SELATAN	2773.74	1267.09	6101.71	311.462	108.971	849.051	0.00146179	4.4992e-18	23.9003	2261.96	1024.03	5014.69	76.3198	12.172	306.802	54.9335	6.16329	247.037
SUMATERA UTARA	KAB. NIAS UTARA	LOTU	592.643	266.68	1295.71	38.7664	11.1172	117.131	9.54445	0.877043	46.0155	133.731	54.2976	320.101	58.4674	19.7177	161.557	332.241	146.829	751.579
SUMATERA UTARA	KAB. NIAS UTARA	SAWO	477.33	214.224	1054.11	31.6909	8.7639	94.6006	7.85675	0.700977	39.137	106.796	42.4784	261.439	46.6938	15.9151	130.56	267.908	117.338	605.865
SUMATERA UTARA	KAB. NIAS UTARA	TUHEMBERUA	553.234	252.184	1227.38	36.6079	10.2804	113.496	9.07976	0.769597	43.8108	124.848	49.8941	305.701	54.4572	18.1362	153.434	310.577	137.563	713.617
SUMATERA UTARA	KAB. NIAS UTARA	SITOLU ORI	561.923	251.286	1236.96	37.0514	10.1239	114.015	9.24917	0.807863	45.5364	126.447	50.6427	310.997	55.8245	18.8364	153.251	314.697	136.978	706.854
SUMATERA UTARA	KAB. NIAS UTARA	NAMOHALU ESIWA	632.573	286.009	1388.52	41.5078	12.3584	127.404	10.2925	0.885115	50.7344	142.485	56.9752	344.264	62.5362	20.8343	174.379	354.86	154.18	798.11
SUMATERA UTARA	KAB. NIAS UTARA	ALASA TALUMUZOI	299.645	132.703	664.764	19.44	5.51313	59.7764	4.95318	0.423617	24.4779	67.9814	26.6664	166.337	29.2573	9.54449	83.2137	168.545	71.8388	383.631
SUMATERA UTARA	KAB. NIAS UTARA	ALASA	865.654	397.279	1927.02	57.3835	16.125	177.505	14.0403	1.21613	72.7324	194.346	78.8535	475.186	86.0482	28.816	240.737	484.957	217.283	1096.86
SUMATERA UTARA	KAB. NIAS UTARA	TUGALA OYO	281.685	124.665	620.08	18.5745	5.3353	56.6451	4.6171	0.41755	22.6775	63.1524	24.8947	149.734	27.9115	9.17735	78.7611	158.073	68.1509	359.898
SUMATERA UTARA	KAB. NIAS UTARA	AFULU	507.078	228.765	1116.05	32.9481	9.49855	100.832	8.4772	0.795215	42.2317	114.074	46.1441	278.192	49.9599	16.4859	140.604	282.597	123.352	640.899
SUMATERA UTARA	KAB. NIAS UTARA	LAHEWA	1031.56	471.42	2254.07	67.8123	19.4161	205.921	17.1832	1.54476	84.5793	233.061	94.0237	560.695	102.943	33.7843	278.12	577.655	256.28	1296.54
SUMATERA UTARA	KAB. NIAS UTARA	LAHEWA TIMUR	433.609	198.747	950.556	28.7651	8.04173	87.6842	7.1415	0.665491	35.3122	97.765	39.9151	234.812	42.5197	14.5012	117.832	243.936	107.981	544.581
SUMATERA UTARA	KAB. NIAS BARAT	LAHOMI	433.099	199.554	954.379	28.9032	8.24487	85.5897	7.13932	0.637025	35.2417	98.2669	39.2456	237.555	43.4568	14.277	122.972	243.889	109.815	555.868
SUMATERA UTARA	KAB. NIAS BARAT	SIROMBU	560.804	253.085	1277.71	37.2093	10.6274	114.198	9.24	0.805154	46.4346	126.755	50.1151	317.959	55.9424	18.6237	155.543	313.79	138.896	721.349
SUMATERA UTARA	KAB. NIAS BARAT	MANDREHE BARAT	373.229	167.067	818.525	24.5837	7.23663	74.252	6.07615	0.576968	30.3841	83.6769	33.7852	204.851	37.3576	12.2943	101.179	209.46	92.0071	469.299
SUMATERA UTARA	KAB. NIAS BARAT	MORO'O	446.103	200.092	988.976	29.229	8.15095	89.0089	7.18829	0.666531	35.9159	100.787	40.5764	245.77	44.3087	14.6078	124.157	249.764	109.861	572.364
SUMATERA UTARA	KAB. NIAS BARAT	MANDREHE	971.353	442.104	2166.29	64.3677	18.5172	193.967	16.1052	1.48747	80.3445	221.167	87.5503	539.503	96.8717	31.3769	270.762	547.661	240.461	1252.47
SUMATERA UTARA	KAB. NIAS BARAT	MANDREHE UTARA	411.82	184.525	919.3	27.2903	7.45375	82.4619	6.70112	0.617357	32.5718	92.8767	37.4728	230.233	40.6558	13.3654	114.291	231.174	99.9306	528.402
SUMATERA UTARA	KAB. NIAS BARAT	LOLOFITU MOI	462.385	211.758	1036.02	30.3637	8.62534	92.197	7.49628	0.776716	38.3752	104.816	42.5417	256.532	45.9101	15.2899	126.03	259.448	115.157	595.769
SUMATERA UTARA	KAB. NIAS BARAT	ULU MORO'O	284.078	126.523	624.563	18.9256	5.13367	57.7538	4.66131	0.394153	22.5427	63.4514	25.3268	156.824	28.0487	9.12488	79.0326	158.326	68.9886	357.545
SUMATERA UTARA	KOTA MEDAN	MEDAN KOTA	4249.18	2949.33	6109.54	3082.19	2073.06	4539.25	0.000138387	7.91957e-23	24.5341	964.186	530.941	1641.82	63.5969	5.12651	274.396	47.3339	2.36024	229.558
SUMATERA UTARA	KOTA MEDAN	MEDAN SUNGGAL	6559.14	4573.11	9427.81	4746.15	3205.51	7034.27	0.000301763	8.24164e-23	42.252	1502.87	834.921	2555.93	97.146	8.75259	422.725	73.8244	3.6686	372.987
SUMATERA UTARA	KOTA MEDAN	MEDAN HELVETIA	8227.16	5736.04	11920.6	5990.99	4025.96	8878	0.000372873	1.33535e-22	56.2974	1876.18	1023.64	3203.12	121.872	10.593	522.773	93.2734	4.98158	465.233
SUMATERA UTARA	KOTA MEDAN	MEDAN DENAI	8564.56	5920.3	12353.3	6219.88	4186.16	9191.36	0.000280663	2.84962e-22	51.0838	1949.58	1067.77	3337.05	128.075	10.0383	569.086	97.0673	4.93245	479.877
SUMATERA UTARA	KOTA MEDAN	MEDAN BARAT	4470.22	3095.68	6443.66	3251.93	2184.62	4782.04	0.000189084	3.67116e-23	28.448	1014	553.246	1742.21	65.883	5.57424	293.128	50.0485	2.72226	259.02
SUMATERA UTARA	KOTA MEDAN	MEDAN DELI	9438.11	6540.28	13635.8	6860.53	4564.67	10143.5	0.00041686	1.55845e-22	55.0383	2148.41	1179.54	3714.91	142.939	11.8735	608.396	105.657	5.40772	531.45
SUMATERA UTARA	KOTA MEDAN	MEDAN TUNTUNGAN	4760.96	3266.45	6843.94	3446.92	2301.98	5087.04	0.000235838	9.10713e-23	28.0706	1087.54	593.17	1858.78	69.2212	5.56588	304.555	52.856	2.65051	275.21
SUMATERA UTARA	KOTA MEDAN	MEDAN BELAWAN	5464.81	3801.4	7858.71	3962.12	2674.13	5843.2	0.000244554	3.98245e-22	30.9128	1249.11	684.015	2137.47	81.4373	6.68971	344.783	62.8547	3.53366	308.164
SUMATERA UTARA	KOTA MEDAN	MEDAN AMPLAS	6477.31	4474.02	9341.87	4695.32	3151.31	6932.41	0.000204535	4.01178e-22	38.8378	1476.78	809.648	2529.63	99.1478	7.56639	415.881	74.9586	3.99513	368.582
SUMATERA UTARA	KOTA MEDAN	MEDAN AREA	5732.35	3971.29	8300.29	4166.82	2788.98	6163.63	0.000202775	4.84038e-23	34.2532	1293.06	725.021	2245.46	87.7593	6.36542	367.814	67.4439	3.47834	338.35
SUMATERA UTARA	KOTA MEDAN	MEDAN JOHOR	7681.27	5336.7	11016.9	5565.3	3759.63	8213.27	0.000309961	1.43568e-22	47.5507	1737.48	953.019	2979.32	112.223	9.44143	490.299	88.6228	5.33784	433.126
SUMATERA UTARA	KOTA MEDAN	MEDAN MARELAN	9260.64	6429.71	13289.6	6726.57	4568.65	9905.96	0.000363472	2.10951e-22	59.7728	2098.54	1149.63	3612.73	141.693	11.7793	597.389	105.892	5.3694	520.113
SUMATERA UTARA	KOTA MEDAN	MEDAN LABUHAN	6749.92	4714.53	9660.66	4904.37	3316.06	7165.78	0.000259747	1.60441e-22	40.0128	1532.17	848.472	2599.23	102.978	8.00008	437.457	75.2194	4.46456	384.139
SUMATERA UTARA	KOTA MEDAN	MEDAN TEMBUNG	7452.82	5174.44	10708.9	5419.5	3647.66	7924.08	0.000359299	5.60003e-22	48.8849	1684.27	934.97	2874.51	113.898	9.6277	486.636	83.9557	4.67707	434.491
SUMATERA UTARA	KOTA MEDAN	MEDAN MAIMUN	2553.71	1765.83	3677.95	1859.95	1246.88	2731.69	0.00010651	9.09742e-23	15.2601	575.09	317.34	995.081	37.9027	3.12039	164.967	28.6855	1.56544	143.907
SUMATERA UTARA	KOTA MEDAN	MEDAN POLONIA	2983.28	2087.97	4332.63	2163.25	1464.8	3215.07	0.000114999	1.0899e-22	17.6659	675.731	376.818	1164.65	44.1496	3.68971	195.107	32.9342	1.81773	165.017
SUMATERA UTARA	KOTA MEDAN	MEDAN BARU	1776.1	1231.71	2553.96	1286.09	868.785	1892.48	6.1397e-05	4.17682e-23	10.5903	405.163	221.979	696.902	26.3943	2.17868	114.35	19.9955	0.999517	99.6899
SUMATERA UTARA	KOTA MEDAN	MEDAN PERJUANGAN	5330.58	3712.84	7733.46	3872.85	2619.99	5782.07	0.00015589	1.20923e-22	29.4434	1210.84	668.145	2074.09	80.4903	6.51524	350.434	59.9278	3.22407	303.497
SUMATERA UTARA	KOTA MEDAN	MEDAN PETISAH	3589.13	2488.68	5157.71	2612.65	1757.22	3841.84	0.000149959	7.21806e-23	19.7453	815.348	452.225	1392	53.5714	4.57296	233.397	39.2491	2.10662	204.752
SUMATERA UTARA	KOTA MEDAN	MEDAN TIMUR	5919.87	4093.23	8583.26	4294.85	2880.68	6372.02	0.000212697	2.41056e-22	41.1844	1348.99	748.765	2325.03	88.1976	7.40661	388.173	67.7004	3.70204	332.043
SUMATERA UTARA	KOTA MEDAN	MEDAN SELAYANG	5313.95	3707.48	7651.72	3867.61	2602.59	5683.95	0.000261922	1.88439e-22	31.7043	1204.09	655.655	2060.64	80.8661	6.23891	348.274	60.9254	3.26265	303.074
SUMATERA UTARA	KOTA PEMATANGSIANTAR	SIANTAR TIMUR	2305.04	1032.55	5171.47	1827.53	817.034	4054.95	0	0	0	270.918	93.4229	742.708	137.491	36.1697	431.858	22.3367	0.877972	145.681
SUMATERA UTARA	KOTA PEMATANGSIANTAR	SIANTAR BARAT	2337.02	1055.68	5134.79	1850.32	827.827	4115.7	0	0	0	272.648	94.615	738.377	141.461	37.4831	430.15	22.3949	0.858023	139.903
SUMATERA UTARA	KOTA PEMATANGSIANTAR	SIANTAR UTARA	3033.37	1369.29	6693.93	2399.39	1075.42	5317.84	0	0	0	355.377	126.192	961.271	177.753	47.5798	570.996	29.3928	1.16645	193.774
SUMATERA UTARA	KOTA PEMATANGSIANTAR	SIANTAR SELATAN	1065.85	474.066	2391.94	840.492	370.435	1918.37	0	0	0	124.533	43.3075	337.361	63.7422	17.1076	200.096	9.96727	0.355085	67.358
SUMATERA UTARA	KOTA PEMATANGSIANTAR	SIANTAR MARIHAT	1270.29	569.126	2807.16	999.345	443.939	2207.59	0	0	0	150.41	52.0092	411.364	75.2228	20.0461	235.377	11.8984	0.466983	78.8552
SUMATERA UTARA	KOTA PEMATANGSIANTAR	SIANTAR MARTOBA	3091.97	1385.51	6814.59	2439.37	1078.97	5434.01	0	0	0	368.124	124.725	989.132	181.615	47.0127	580.113	29.4367	0.999019	189.733
SUMATERA UTARA	KOTA PEMATANGSIANTAR	SIANTAR SITALASARI	2037.99	916.202	4550.59	1614.49	718.79	3639.37	0	0	0	240.569	83.8924	654.382	120.204	31.816	382.244	19.2709	0.771256	126.236
SUMATERA UTARA	KOTA PEMATANGSIANTAR	SIANTAR MARIMBUN	1229.25	555.612	2698.55	973.481	437.601	2126.18	0	0	0	145.622	51.1503	387.05	73.2924	20.0148	228.376	11.6448	0.464425	73.0541
SUMATERA UTARA	KOTA SIBOLGA	SIBOLGA UTARA	1068.77	556.545	2050.92	523.721	258.785	1041.12	0	0	0	370.312	180.069	759.839	131.463	50.307	310.207	16.1673	1.37111	78.7247
SUMATERA UTARA	KOTA SIBOLGA	SIBOLGA KOTA	784.669	405.841	1498.98	382.27	190.707	761.895	0	0	0	273.634	131.867	556.726	97.6275	37.6117	229.844	12.0224	0.981655	57.2419
SUMATERA UTARA	KOTA SIBOLGA	SIBOLGA SELATAN	1650.04	867.996	3184.36	810.192	405.887	1631.47	0	0	0	573.552	274.806	1171.67	205.284	80.7838	483.022	25.166	1.92685	119.676
SUMATERA UTARA	KOTA SIBOLGA	SIBOLGA SAMBAS	1055.71	546.12	2022.49	520.842	256.321	1035.76	0	0	0	365.282	176.09	757.51	129.477	50.7707	309.593	15.7325	1.41533	76.841
SUMATERA UTARA	KOTA TANJUNG BALAI	TANJUNGBALAI SELATAN	825.539	374.371	1801.74	399.12	171.652	898.652	4.91859	0.0841349	41.3873	254.603	107.058	599.212	60.4877	17.5715	178.82	81.5714	26.7445	222.468
SUMATERA UTARA	KOTA TANJUNG BALAI	TANJUNGBALAI UTARA	735.186	330.364	1625.73	355.273	151.32	796.292	4.35869	0.0814976	37.1556	224.995	94.1488	535.739	53.6862	15.888	159.789	72.8069	25.0374	203.022
SUMATERA UTARA	KOTA TANJUNG BALAI	SEI TUALANG RASO	1094.22	499.094	2428.75	528.145	233.69	1205.31	6.84787	0.115814	55.6016	341.461	142.101	791.901	79.4745	23.0266	239.807	108.263	36.0667	305.328
SUMATERA UTARA	KOTA TANJUNG BALAI	TELUK NIBUNG	1736.37	766.242	3797.61	834.059	360.733	1874.91	10.741	0.170489	87.1228	535.242	221.979	1269.56	125.988	37.3119	360.782	169.71	55.718	480.184
SUMATERA UTARA	KOTA TANJUNG BALAI	DATUK BANDAR	1678.64	761.857	3707.47	803.779	353.632	1866.48	10.2097	0.155142	85.1438	517.148	222.96	1233.91	122.604	36.3753	360.981	166.016	54.8592	451.098
SUMATERA UTARA	KOTA TANJUNG BALAI	DATUK BANDAR TIMUR	1296.74	580.439	2885.89	622.047	268.235	1442.38	7.89718	0.121742	66.2622	399.84	166.891	958.657	93.844	27.7576	280.012	128.948	43.2539	356.345
SUMATERA UTARA	KOTA BINJAI	BINJAI UTARA	3638.79	1643.54	8023.29	1613.46	706.397	3731.03	18.6109	0.208284	172.156	1870.8	818.715	4191.65	19.5305	0.232585	174.809	6.62848	0.005922	122.396
SUMATERA UTARA	KOTA BINJAI	BINJAI KOTA	1409.9	639.847	3108.63	634.693	271.744	1440.06	7.32431	0.0736691	66.8389	726.861	315.396	1661.33	7.49878	0.0893581	66.4196	2.66313	0.00238029	47.3576
SUMATERA UTARA	KOTA BINJAI	BINJAI BARAT	2178.47	975.518	4727.16	975.314	424.994	2187.87	11.116	0.124927	98.0529	1120.03	482.628	2505.25	11.284	0.151827	105.066	4.1436	0.00372743	72.2065
SUMATERA UTARA	KOTA BINJAI	BINJAI TIMUR	2757.03	1255.09	6137.49	1229.44	541.536	2872.83	14.2612	0.147464	129.447	1416.38	624.151	3262.9	14.7564	0.184849	139.776	4.95809	0.00460471	90.8667
SUMATERA UTARA	KOTA BINJAI	BINJAI SELATAN	2487.86	1111.78	5510.07	1106.27	472.432	2559.78	12.4968	0.12814	116.086	1270.1	553.604	2909.41	12.9574	0.177296	124.203	4.35502	0.00326866	84.4146
SUMATERA UTARA	KOTA TEBING TINGGI	PADANG HULU	1642.18	1136.69	2372.09	1103.91	735.144	1643.06	0.816868	1.79247e-05	34.8965	495.837	293.992	813.388	0.581922	3.50568e-06	33.295	5.87264	0.0279464	59.0326
SUMATERA UTARA	KOTA TEBING TINGGI	RAMBUTAN	1957.36	1368.67	2834.83	1323.39	878.903	1969.63	0.993045	1.59792e-05	42.9313	593.55	353.12	967.069	0.685009	2.71556e-06	40.3379	6.92984	0.0430943	72.6868
SUMATERA UTARA	KOTA TEBING TINGGI	PADANG HILIR	1981.59	1384.57	2853.6	1335.3	898.681	1977.43	1.12582	2.68983e-05	45.1065	601.994	354.638	976.872	0.669738	4.05732e-06	41.7738	7.48829	0.0367866	73.5069
SUMATERA UTARA	KOTA TEBING TINGGI	BAJENIS	1931.05	1348.94	2774.96	1301.61	870.243	1916.05	0.996925	2.9796e-05	42.4554	587.703	343.756	962.954	0.651884	2.92662e-06	39.8808	7.28682	0.0340832	70.0804
SUMATERA UTARA	KOTA TEBING TINGGI	TEBING TINGGI KOTA	1230.63	856.215	1785.92	826.903	551.863	1236.44	0.673945	1.22686e-05	28.0987	372.636	219.725	608.325	0.516919	2.6793e-06	25.6393	4.54756	0.0208942	45.2011
SUMATERA UTARA	KOTA PADANG SIDEMPUAN	PADANGSIDIMPUAN UTARA	3332.8	1481.26	7345.6	2239.16	980.123	5006.81	0	0	0	699.725	272.504	1725.43	282.91	89.6894	808.418	36.0311	1.83158	213.58
SUMATERA UTARA	KOTA PADANG SIDEMPUAN	PADANGSIDIMPUAN SELATAN	3462.72	1556.99	7699.93	2328.12	1025.72	5269.82	0	0	0	723.997	290.056	1769.22	298.362	95.0267	848.745	37.5917	1.82361	232.073
SUMATERA UTARA	KOTA PADANG SIDEMPUAN	PADANGSIDIMPUAN BATUNADUA	1457.96	663.471	3247.31	977.41	438.035	2221.34	0	0	0	306.294	122.472	755.893	125.901	39.5798	362.678	16.2115	0.850404	95.0414
SUMATERA UTARA	KOTA PADANG SIDEMPUAN	PADANGSIDIMPUAN HUTAIMBARU	991.913	447.644	2194.33	665.775	297.273	1495.57	0	0	0	208.152	82.7837	513.305	85.8665	26.9556	240.758	10.9652	0.56791	66.8286
SUMATERA UTARA	KOTA PADANG SIDEMPUAN	PADANGSIDIMPUAN TENGGARA	1707.38	769.554	3845.74	1142.1	505.767	2611.25	0	0	0	358.613	140.835	894.192	147.453	46.8811	425.239	19.0661	0.925771	115.356
SUMATERA UTARA	KOTA PADANG SIDEMPUAN	PADANGSIDIMPUAN ANGKOLA JULU	481.96	220.362	1056.03	322.284	145.458	726.18	0	0	0	100.992	39.8578	247.273	41.0015	12.64	118.589	5.35991	0.278532	31.9676
SUMATERA UTARA	KOTA GUNUNGSITOLI	GUNUNGSITOLI	2537.74	1145.49	5688.33	679.5	279.862	1640.8	36.7	2.72733	186.356	851.848	354.161	1999.24	326.477	117.796	878.161	561.56	219.641	1400.1
SUMATERA UTARA	KOTA GUNUNGSITOLI	GUNUNGSITOLI SELATAN	602.807	271.678	1377.2	160.599	65.1247	396.854	8.80496	0.665733	46.2843	203.162	83.5254	483.602	78.9048	28.3695	213.075	132.914	53.0007	334.83
SUMATERA UTARA	KOTA GUNUNGSITOLI	GUNUNGSITOLI UTARA	753.08	343.389	1658.93	201.06	83.5289	488.318	10.95	0.782941	56.9428	251.516	105.9	582.333	98.0419	35.6479	254.902	165.804	66.1892	407.478
SUMATERA UTARA	KOTA GUNUNGSITOLI	GUNUNGSITOLI IDANOI	1023.04	461.823	2289.12	273.961	110.705	655.04	14.5554	1.02758	77.0753	341.316	145.524	803.988	133.524	47.7598	358.586	225.7	89.1768	556.424
SUMATERA UTARA	KOTA GUNUNGSITOLI	GUNUNGSITOLI ALO'OA	330.081	148.562	737.796	88.2471	35.8701	215.149	4.76342	0.368551	25.1486	110.59	46.2925	261.674	42.8692	15.5874	112.816	72.3506	29.1576	177.436
SUMATERA UTARA	KOTA GUNUNGSITOLI	GUNUNGSITOLI BARAT	355.884	158.243	795.602	95.0116	38.4706	228.588	5.13875	0.360346	27.3008	118.971	49.4932	284.437	46.8149	16.1264	123.86	78.9146	30.8196	191.941
SUMATERA BARAT	KAB. PESISIR SELATAN	PANCUNG SOAL	568.445	394.005	818.479	30.4263	8.90382	74.737	4.45373	0.124766	28.7067	399.405	268.121	591.773	73.6466	34.758	144.88	43.8522	15.8618	96.7961
SUMATERA BARAT	KAB. PESISIR SELATAN	RANAH PESISIR	722.095	501.415	1033.81	39.1494	11.5827	95.886	5.68779	0.159963	34.41	509.237	342.667	747.503	94.4094	43.7889	178.009	54.7558	19.887	122.316
SUMATERA BARAT	KAB. PESISIR SELATAN	LENGAYANG	1292.07	900.922	1870.06	68.3773	20.2786	170.772	10.3395	0.277436	63.6294	910.124	616.797	1352.2	168.953	78.3022	324.283	98.6956	36.4982	218.136
SUMATERA BARAT	KAB. PESISIR SELATAN	BATANG KAPAS	770.32	539.06	1115.6	40.5492	12.1643	102.139	6.13817	0.170575	36.9411	542.105	366.888	807.127	101.584	47.1935	194.534	58.8745	21.7414	131.191
SUMATERA BARAT	KAB. PESISIR SELATAN	IV JURAI	1093.66	759.928	1575.15	57.8946	17.7655	145.02	8.45187	0.209344	52.5362	772.409	520.577	1141.8	143.064	65.7498	276.044	82.3523	30.5934	180.403
SUMATERA BARAT	KAB. PESISIR SELATAN	BAYANG	905.391	633.034	1302.94	48.1989	14.3211	118.706	7.07294	0.190265	43.3181	639.578	432.502	951.293	118.375	54.6246	223.284	70.255	26.035	154.019
SUMATERA BARAT	KAB. PESISIR SELATAN	KOTO XI TARUSAN	1135.84	789.024	1632.65	60.0051	17.6421	149.055	8.87539	0.243829	54.8822	803.599	541.867	1184.85	147.888	69.6714	282.84	85.8474	31.7433	192.492
SUMATERA BARAT	KAB. PESISIR SELATAN	SUTERA	1215.17	842.392	1757.28	64.0918	19.2012	159.175	9.68493	0.265519	58.9783	857.668	576.073	1271.23	158.315	73.6087	303.948	94.0193	34.1262	204.68
SUMATERA BARAT	KAB. PESISIR SELATAN	LINGGO SARI BAGANTI	1060.35	732.406	1517.15	55.4089	16.5255	140.104	8.20542	0.239364	51.916	747.671	502.827	1103.09	138.271	64.8088	267.815	80.9074	29.2676	178.059
SUMATERA BARAT	KAB. PESISIR SELATAN	LUNANG	470.22	326.539	678.215	24.7083	7.40652	61.3809	3.63857	0.109853	22.5073	331.603	224.053	494.812	61.7373	28.8643	119.114	36.3809	13.2237	80.3242
SUMATERA BARAT	KAB. PESISIR SELATAN	BASA AMPEK BALAI TAPAN	339.049	235.043	487.645	17.8878	5.34218	44.0774	2.63204	0.0762296	16.0901	239.144	160.943	353.588	44.4493	20.6765	86.2914	25.5924	9.58319	57.0424
SUMATERA BARAT	KAB. PESISIR SELATAN	IV NAGARI BAYANG UTARA	178.527	124.448	255.706	9.52686	2.83177	24.1305	1.40784	0.0379196	8.92589	126.143	84.8575	185.768	23.2263	10.7027	44.9787	13.5951	4.9399	30.1838
SUMATERA BARAT	KAB. PESISIR SELATAN	AIRPURA	405.046	280.199	584.194	21.4838	6.21261	52.378	3.17786	0.0904002	19.5237	286.387	191.559	424.19	52.8422	24.6838	100.377	30.4819	11.4133	68.0433
SUMATERA BARAT	KAB. PESISIR SELATAN	RANAH AMPEK HULU TAPAN	328.534	225.553	473.618	17.6469	5.2536	43.7027	2.49995	0.0657858	15.3909	231.13	154.907	343.54	43.1136	19.9756	81.4391	24.9073	9.06362	56.5125
SUMATERA BARAT	KAB. PESISIR SELATAN	SILAUT	330.574	230.421	479.226	17.5634	5.13877	43.8053	2.5868	0.0756615	16.0033	233.341	157.491	346.465	43.1943	20.1204	82.8881	25.2457	9.16581	56.589
SUMATERA BARAT	KAB. SOLOK	PANTAI CERMIN	1120.99	772.982	1591.95	213.842	112.907	379.115	8.69723	0.215307	54.5242	632.864	414.831	950.417	146.472	68.7487	279.723	84.9689	31.15	188.131
SUMATERA BARAT	KAB. SOLOK	LEMBAH GUMANTI	3035.69	2119.07	4394.26	583.168	310.551	1038.52	23.6925	0.650616	146.359	1722.07	1133.87	2608.47	397.71	185.584	754.694	230.468	82.654	516.551
SUMATERA BARAT	KAB. SOLOK	PAYUNG SEKAKI	448.632	310.829	649.761	86.5695	45.5549	150.396	3.47245	0.0982309	20.9947	254.411	166.277	384.911	59.0341	27.337	113.277	34.2028	12.6668	76.6197
SUMATERA BARAT	KAB. SOLOK	LEMBANG JAYA	1466.69	1025.22	2136.07	282.411	150.342	505.937	11.3772	0.312516	70.4429	829.43	545.51	1257.96	193.509	88.6648	368.719	112.24	41.0637	246.287
SUMATERA BARAT	KAB. SOLOK	GUNUNG TALANG	2623.08	1813.91	3803.26	503.246	269.015	890.782	20.8914	0.543708	126.928	1483.92	966.436	2268.48	347.002	161.477	660.38	200.551	74.3212	448.614
SUMATERA BARAT	KAB. SOLOK	BUKIT SUNDI	1298.66	903.644	1867.43	249.405	129.288	441.798	9.91667	0.259082	61.5563	733.711	483.645	1113.83	169.648	79.1609	325.352	99.757	36.527	216.122
SUMATERA BARAT	KAB. SOLOK	IX KOTO SUNGAI LASI	523.448	366.245	757.139	100.578	53.242	177.811	3.93753	0.105303	24.8895	297.9	194.85	451.023	68.72	31.6346	131.957	39.8558	14.6112	87.3543
SUMATERA BARAT	KAB. SOLOK	KUBUNG	2979.3	2055.51	4299.22	569.039	298.418	1012.85	22.5955	0.592536	143.369	1687.66	1109.94	2568.38	388.318	182.722	744.842	226.632	83.4306	508.657
SUMATERA BARAT	KAB. SOLOK	X KOTO SINGKARAK	1669.85	1158.26	2380.86	321.935	169.141	571.671	12.8715	0.322447	81.1862	947.558	619.87	1415.81	217.573	103.187	414.557	125.713	46.4079	279.906
SUMATERA BARAT	KAB. SOLOK	X KOTO DIATAS	923.899	640.704	1333.03	177.049	93.6448	316.822	7.11338	0.186674	45.4672	522.795	341.674	791.936	120.896	56.0652	231.746	69.9621	25.5089	156.688
SUMATERA BARAT	KAB. SOLOK	JUNJUNG SIRIH	623.423	431.791	904.395	119.079	63.1969	209.711	4.81845	0.14107	28.8555	352.203	231.058	537.598	81.6001	37.997	156.57	47.6682	17.0641	105.77
SUMATERA BARAT	KAB. SOLOK	HILIRAN GUMANTI	893.415	621.715	1288.4	171.12	90.2092	302.422	7.03322	0.178097	43.7178	505.936	332.252	765.906	116.84	54.3488	224.245	68.6264	25.3436	152.005
SUMATERA BARAT	KAB. SOLOK	TIGO LURAH	514.163	356.961	739.767	98.3953	52.5871	174.775	4.06797	0.0977801	24.8378	291.021	190.346	441.01	67.3113	31.5079	128.446	39.1922	14.311	86.7021
SUMATERA BARAT	KAB. SOLOK	DANAU KEMBAR	1099.53	767.415	1597.7	212.777	112.134	377.278	8.51035	0.237516	53.4873	623.978	408.212	948.835	142.184	66.314	275.578	84.8245	31.8279	186.272
SUMATERA BARAT	KAB. SIJUNJUNG	TANJUNG GADANG	820.237	567.768	1179.35	43.221	12.5614	108.841	6.38425	0.166518	38.9859	578.123	389.314	856.613	108.066	49.8539	208.664	63.3008	23.3212	140.242
SUMATERA BARAT	KAB. SIJUNJUNG	SIJUNJUNG	1465.19	1024.18	2110.7	77.478	23.6496	193.39	11.4993	0.288794	69.6497	1034.82	697.149	1532.4	191.701	90.1273	370.168	112.204	40.9931	246.262
SUMATERA BARAT	KAB. SIJUNJUNG	IV NAGARI	468.892	324.03	675.67	24.9	7.19305	61.6498	3.74741	0.110842	23.2582	331.183	222.59	488.997	61.3852	28.0817	117.677	36.064	13.4988	79.534
SUMATERA BARAT	KAB. SIJUNJUNG	KAMANG BARU	1548.72	1080.63	2226.35	82.7108	24.5937	204.957	12.1026	0.323159	74.5186	1090.01	737.184	1607.11	202.165	96.1407	391.457	119.646	44.0924	262.086
SUMATERA BARAT	KAB. SIJUNJUNG	LUBUAK TAROK	545.396	377.598	787.61	28.9577	8.83331	72.5957	4.26342	0.108839	26.9347	384.677	257.813	569.944	70.9357	33.1619	136.592	41.7651	15.0238	92.5943
SUMATERA BARAT	KAB. SIJUNJUNG	KOTO VII	1160.25	814.017	1662.59	61.7755	17.9501	153.14	9.04858	0.232046	57.3108	815.602	557.075	1207.26	152.601	71.5683	290.183	88.7867	32.9849	198.908
SUMATERA BARAT	KAB. SIJUNJUNG	SUMPUR KUDUS	793.828	552.316	1139.85	41.9913	12.1126	103.172	6.23596	0.172847	37.55	560.326	374.274	828.226	103.758	48.1788	199.694	60.2575	22.3524	134.933
SUMATERA BARAT	KAB. SIJUNJUNG	KUPITAN	393.507	271.334	563.433	20.815	6.1002	51.5532	3.13949	0.0792329	19.1664	277.261	184.734	408.712	51.1473	23.768	97.7508	30.4453	11.0328	66.9081
SUMATERA BARAT	KAB. TANAH DATAR	X KOTO	980.631	685.153	1410.35	52.7753	15.0938	131.263	7.75348	0.193908	46.5733	691.566	466.991	1025.12	128.014	58.9297	246.023	73.8571	27.6706	165.24
SUMATERA BARAT	KAB. TANAH DATAR	BATIPUH	698.777	482.031	1010.45	37.4585	10.7941	94.0431	5.50145	0.14936	33.8925	492.983	328.254	732.427	91.2112	42.6434	175.584	53.0528	19.1979	117.359
SUMATERA BARAT	KAB. TANAH DATAR	RAMBATAN	845.697	593.601	1226.42	44.7379	13.3431	111.468	6.37288	0.165449	40.3489	595.841	404.518	891.963	110.865	52.333	214.239	65.5385	23.8268	144.856
SUMATERA BARAT	KAB. TANAH DATAR	LIMA KAUM	884.432	612.542	1285.03	47.455	13.8356	116.935	6.58901	0.157867	40.9979	625.78	419.083	923.53	115.428	52.7072	223.5	67.8229	24.8202	148.711
SUMATERA BARAT	KAB. TANAH DATAR	TANJUNG EMAS	556.953	387.789	803.344	29.7812	8.5933	73.5177	4.3139	0.120986	26.3222	395.48	263.545	587.231	73.0254	34.3205	140.386	42.8399	15.6753	94.6696
SUMATERA BARAT	KAB. TANAH DATAR	LINTAU BUO	440.688	306.467	633.891	23.1976	7.05354	58.5951	3.50981	0.0824651	21.3482	310.72	209.918	461.434	57.585	26.5701	110.179	33.3939	12.3272	73.1632
SUMATERA BARAT	KAB. TANAH DATAR	SUNGAYANG	420.854	293.959	608.76	22.3463	6.68079	55.8355	3.33677	0.0867469	20.6221	296.82	201.104	440.824	54.5418	25.3411	106.117	32.4779	11.8321	72.3461
SUMATERA BARAT	KAB. TANAH DATAR	SUNGAI TARAB	740.34	515.222	1058.68	39.4568	11.413	97.7591	5.87658	0.157488	36.6902	523.155	352.012	769.632	96.7463	44.9043	183.951	56.8995	20.5505	125.247
SUMATERA BARAT	KAB. TANAH DATAR	PARIANGAN	465.481	323.006	672.825	24.9762	7.59379	61.8273	3.67648	0.0922642	22.2283	328.828	222.255	489.013	60.9408	28.11	116.171	34.9968	13.1069	78.9372
SUMATERA BARAT	KAB. TANAH DATAR	SALIMPAUNG	539.647	373.948	776.903	29.0635	8.67862	71.0055	4.21242	0.112625	25.6613	380.394	255.748	561.219	70.4518	32.8419	135.266	41.1571	14.9997	91.5563
SUMATERA BARAT	KAB. TANAH DATAR	PADANG GANTING	325.169	225.839	466.244	17.2758	5.23824	43.1015	2.48383	0.0716469	15.8422	229.475	153.416	337.86	42.6456	19.9435	83.035	24.5721	9.11652	54.0553
SUMATERA BARAT	KAB. TANAH DATAR	TANJUANG BARU	328.101	227.077	472.239	17.5793	5.24207	43.3476	2.64197	0.0752901	16.3435	230.944	156.177	342.683	43.1441	20.0304	81.7386	25.1385	9.20188	55.1601
SUMATERA BARAT	KAB. TANAH DATAR	LINTAU BUO UTARA	853.502	591.489	1232.29	45.345	13.1672	112.317	6.52093	0.157598	42.3427	602.339	406.506	892.423	111.018	50.8863	212.907	64.8236	23.6459	142.927
SUMATERA BARAT	KAB. TANAH DATAR	BATIPUAH SELATAN	251.088	173.313	359.567	13.5322	4.03669	33.5853	1.94963	0.0521575	12.2023	177.121	118.654	260.993	32.7173	15.3984	62.8112	19.2435	6.97893	42.7483
SUMATERA BARAT	KAB. PADANG PARIAMAN	LUBUK ALUNG	1717.53	1190.34	2482.85	99.9901	31.1112	236.942	13.1859	0.385541	80.968	1204.08	806.009	1793.59	226.78	104.288	432.205	131.089	47.7052	285.693
SUMATERA BARAT	KAB. PADANG PARIAMAN	BATANG ANAI	1916.84	1325.41	2757.66	111.061	34.8095	261.255	14.896	0.437579	92.0654	1341.28	899.912	1990.01	251.436	116.1	478.29	146.613	52.766	322.221
SUMATERA BARAT	KAB. PADANG PARIAMAN	NAN SABARIS	1109.09	768.53	1599.54	63.8824	19.8906	155.823	8.65082	0.266516	53.4669	777.281	522.854	1154.89	143.795	67.6857	275.608	83.5697	31.3088	186.085
SUMATERA BARAT	KAB. PADANG PARIAMAN	2 X 11 ENAM LINGKUANG	679.262	470.519	982.525	39.2485	12.2014	95.1031	5.17894	0.133455	33.9727	478.568	319.966	710.479	88.6932	42.0565	171.513	51.5291	18.8278	112.785
SUMATERA BARAT	KAB. PADANG PARIAMAN	VII KOTO SUNGAI SARIK	1324.54	916.678	1908.36	75.882	23.1487	182.674	10.5818	0.287986	64.2279	928.169	620.74	1382.04	172.062	80.3216	333.414	102.392	36.7036	223.921
SUMATERA BARAT	KAB. PADANG PARIAMAN	V KOTO KAMPUNG DALAM	867.916	599.131	1240.03	50.4352	15.7477	121.598	6.79354	0.189397	42.7004	609.327	407.477	898.934	112.936	53.0156	218.791	65.3948	24.5788	146.64
SUMATERA BARAT	KAB. PADANG PARIAMAN	SUNGAI GARINGGING	1172.7	816.354	1692.71	67.6991	20.9856	163.222	9.04384	0.229139	57.0209	823.591	557.041	1218.83	153.651	71.0055	295.033	90.1741	33.264	199.284
SUMATERA BARAT	KAB. PADANG PARIAMAN	SUNGAI LIMAU	1081.89	752.35	1555.99	62.7317	19.9152	152.966	8.43094	0.262768	53.1916	756.186	512.34	1119.47	141.38	64.9228	270.124	83.1837	29.5228	185.468
SUMATERA BARAT	KAB. PADANG PARIAMAN	IV KOTO AUR MALINTANG	769.22	538.715	1113.14	44.5311	13.8469	106.516	6.08538	0.165201	38.0933	538.287	365.105	800.495	101.322	45.8579	196.568	58.2021	21.1429	129.437
SUMATERA BARAT	KAB. PADANG PARIAMAN	ULAKAN TAPAKIH	751.813	521.705	1078.8	43.3726	13.8019	104.882	5.82633	0.152587	36.6594	526.304	355.663	780.41	99.1189	46.291	190.068	56.9541	20.9345	125.464
SUMATERA BARAT	KAB. PADANG PARIAMAN	SINTUAK TOBOH GADANG	723.508	498.979	1031.97	41.7719	12.9721	101.134	5.51264	0.159284	34.2571	508.685	338.84	745.088	94.5907	43.7897	181.286	55.0198	20.4659	121.906
SUMATERA BARAT	KAB. PADANG PARIAMAN	PADANG SAGO	327.954	229.368	474.79	18.9207	5.85843	46.2486	2.58946	0.0665478	15.6485	230.733	155.584	341.457	42.9752	19.7037	83.015	25.2474	9.20576	54.7926
SUMATERA BARAT	KAB. PADANG PARIAMAN	BATANG GASAN	412.31	287.739	589.364	23.7896	7.48787	57.3331	3.19872	0.0890411	19.8007	289.216	194.505	424.397	53.4994	25.1769	102.465	31.5314	11.6621	69.6604
SUMATERA BARAT	KAB. PADANG PARIAMAN	V KOTO TIMUR	545.688	373.925	783.954	31.2327	9.87483	76.4093	4.20959	0.116966	26.3214	381.172	254.583	561.837	71.3516	32.9584	136.724	42.0572	15.1612	92.4772
SUMATERA BARAT	KAB. PADANG PARIAMAN	2 X 11 KAYU TANAM	1032.07	714.026	1502.47	60.2694	18.8556	144.472	8.33132	0.223187	50.9926	723.907	485.491	1084.34	134.589	63.0329	264.703	78.4231	28.9573	174.644
SUMATERA BARAT	KAB. PADANG PARIAMAN	PATAMUAN	639.382	443.843	921.245	36.5622	11.8188	89.8329	5.03273	0.137424	31.9129	447.033	300.137	666.158	84.0715	38.7935	160.688	48.5554	17.4761	107.816
SUMATERA BARAT	KAB. PADANG PARIAMAN	ENAM LINGKUNG	736.378	510.181	1057.64	42.6341	13.8253	101.716	5.70658	0.158298	36.0149	516.342	345.515	760.943	96.2261	44.4383	182.879	56.2251	21.1347	125.767
SUMATERA BARAT	KAB. AGAM	TANJUNG MUTIARA	858.711	595.05	1239.54	46.3802	13.3376	114.575	6.71101	0.181734	42.4143	605.725	408.91	899.549	112.549	52.1912	215.647	65.3291	23.3872	144.76
SUMATERA BARAT	KAB. AGAM	LUBUK BASUNG	2126.64	1478.17	3063.51	112.813	33.883	279.009	16.8125	0.446328	101.016	1502.93	1010.42	2227.63	276.701	127.488	527.431	163.13	59.4739	363.486
SUMATERA BARAT	KAB. AGAM	TANJUNG RAYA	977.098	677.025	1409.21	52.9676	15.2753	130.801	7.60553	0.207861	48.788	687.989	461.857	1018.8	126.754	60.1621	246.946	74.3469	26.9317	162.59
SUMATERA BARAT	KAB. AGAM	MATUR	500.923	350.48	721.975	26.6191	7.7938	66.2111	3.9938	0.105058	23.5084	353.699	239.223	527.271	65.4503	30.2726	125.314	37.849	14.0307	83.4615
SUMATERA BARAT	KAB. AGAM	IV KOTO	676.74	471.451	972.002	35.8657	10.5665	89.8084	5.34778	0.150041	32.6718	478.62	323.149	706.148	88.5435	41.1865	169.787	51.362	18.5988	114.323
SUMATERA BARAT	KAB. AGAM	IV KOTO	679.381	475.051	981.104	36.3205	10.6197	89.2167	5.35551	0.142893	32.2258	480.542	324.13	716.679	88.7145	40.5656	169.339	52.3155	19.5324	114.235
SUMATERA BARAT	KAB. AGAM	BANUHAMPU	978.882	684.738	1418.79	52.099	15.22	130.013	7.70154	0.210321	47.493	691.087	468.423	1024.22	127.94	59.7606	246.957	74.9025	27.9632	164.905
SUMATERA BARAT	KAB. AGAM	AMPEK ANGKEK	1151.14	799.969	1660.52	61.0534	18.1631	153.113	9.04082	0.22834	55.9182	810.898	545.69	1207.6	152.87	69.2397	289.589	87.2042	32.551	195.889
SUMATERA BARAT	KAB. AGAM	BASO	964.682	671.177	1389.66	51.4725	15.3409	125.776	7.22082	0.184403	47.4058	682.408	457.217	1004.87	125.967	59.4419	240.272	73.7178	27.2254	161.258
SUMATERA BARAT	KAB. AGAM	TILATANG KAMANG	960.782	670.088	1371.71	50.9307	15.2526	127.794	7.37734	0.205563	45.4287	675.457	454.469	995.732	127.186	58.7932	240.266	73.4138	27.1768	162.844
SUMATERA BARAT	KAB. AGAM	PALUPUH	397.133	275.528	566.182	20.9333	6.33098	52.9733	3.11643	0.0907241	19.6114	281.018	188.575	407.644	51.6405	24.392	99.6227	30.1046	11.1629	66.8188
SUMATERA BARAT	KAB. AGAM	PALEMBAYAN	903.589	630.79	1295.72	48.0828	14.334	119.299	7.21782	0.194745	44.0908	637.079	433.296	938.255	118.564	56.3796	228.54	69.3455	25.2154	154.515
SUMATERA BARAT	KAB. AGAM	SUNGAI PUA	698.008	483.438	1006.72	36.8654	10.6413	92.6984	5.3399	0.148375	33.9883	492.703	329.982	725.123	91.7809	42.4512	174.352	53.5216	18.9095	119.836
SUMATERA BARAT	KAB. AGAM	AMPEK NAGARI	779.713	534.469	1132.11	41.5971	12.0716	102.761	5.97807	0.187286	37.7815	548.587	364.437	822.087	102.12	47.4938	196.673	59.7248	22.3161	132.044
SUMATERA BARAT	KAB. AGAM	CANDUNG	650.419	453.579	942.041	34.3536	10.1431	85.6806	5.20808	0.133469	31.4429	459.31	308.52	686.487	85.8836	40.0746	163.051	50.2743	18.295	111.14
SUMATERA BARAT	KAB. AGAM	KAMANG MAGEK	568.433	393.937	818.831	30.3556	8.9587	74.4868	4.38993	0.132795	27.7234	400.835	269.407	595.05	74.0524	34.594	142.74	43.0598	16.1774	95.9102
SUMATERA BARAT	KAB. AGAM	MALALAK	273.126	191.892	397.322	14.6437	4.33039	35.7175	2.19884	0.0556444	13.4122	192.638	132.053	287.797	35.6905	16.45	69.5497	20.866	7.67312	45.6417
SUMATERA BARAT	KAB. LIMA PULUH KOTA	SULIKI	423.309	293.45	607.063	22.3456	6.67947	55.6136	3.35818	0.0867617	20.1336	298.935	200.401	442.359	54.9219	25.6222	105.638	32.4091	12.0203	72.0503
SUMATERA BARAT	KAB. LIMA PULUH KOTA	GUGUAK	1016.23	705.65	1466.52	54.2614	15.9062	136.167	7.84325	0.196958	48.968	719.342	480.499	1057.04	132.606	60.9665	253.07	77.1187	29.253	171.92
SUMATERA BARAT	KAB. LIMA PULUH KOTA	PAYAKUMBUH	1050.37	736.64	1509.46	55.9612	16.301	138.84	8.1634	0.23814	50.8481	742.658	501.052	1094.68	137.314	65.0232	263.292	79.9208	30.3335	178.036
SUMATERA BARAT	KAB. LIMA PULUH KOTA	LUAK	803.63	558.638	1163.57	43.335	12.6435	105.309	6.2672	0.159119	39.7128	566.943	380.87	847.956	105.638	48.5911	204.056	61.402	21.9771	138.431
SUMATERA BARAT	KAB. LIMA PULUH KOTA	HARAU	1551.14	1077.12	2233.79	83.0992	24.4776	206.603	12.2097	0.314352	75.2573	1092.25	739.18	1621.51	204.264	93.3673	386.227	117.628	42.6216	261.981
SUMATERA BARAT	KAB. LIMA PULUH KOTA	PANGKALAN KOTO BARU	822.523	572.974	1181.85	43.3736	12.8467	107.907	6.33536	0.210505	40.3571	582.45	388.559	857.472	107.679	50.6449	206.184	62.3223	23.0383	137.073
SUMATERA BARAT	KAB. LIMA PULUH KOTA	KAPUR IX	784.446	544.604	1125.12	42.1124	11.9968	105.603	6.06048	0.159349	38.2238	553.687	370.388	819.354	102.799	48.2792	196.828	59.0685	21.9553	130.959
SUMATERA BARAT	KAB. LIMA PULUH KOTA	GUNUANG OMEH	399.572	278.689	576.742	21.2455	6.35239	53.2549	3.01616	0.0806675	18.8565	281.557	189.59	419.595	52.4403	24.5628	99.7806	30.2865	10.9659	67.2822
SUMATERA BARAT	KAB. LIMA PULUH KOTA	LAREH SAGO HALABAN	1107.13	767.111	1588.4	59.3032	17.5519	147.899	8.62037	0.237811	53.373	779.213	523.09	1149.49	144.583	67.6837	276.753	85.1919	31.0681	187.924
SUMATERA BARAT	KAB. LIMA PULUH KOTA	SITUJUAH LIMO NAGARI	664.603	460.598	954.397	35.4151	10.4908	86.8518	5.21023	0.12935	33.0407	468.741	315.294	690.163	86.4937	40.754	165.847	50.6346	18.4272	112.475
SUMATERA BARAT	KAB. LIMA PULUH KOTA	MUNGKA	766.139	533.498	1105.02	40.2121	11.4355	100.46	5.79668	0.168478	37.0322	539.087	363.978	801.79	100.095	47.0887	193.081	58.6868	21.5894	129.948
SUMATERA BARAT	KAB. LIMA PULUH KOTA	BUKIK BARISAN	654.577	454.989	949.31	34.922	10.4874	85.0401	5.2132	0.141113	31.5617	461.921	312.256	687.332	86.2301	39.967	165.029	49.4243	18.2221	109.539
SUMATERA BARAT	KAB. LIMA PULUH KOTA	AKABILURU	826.799	577.936	1187.29	43.6793	13.3631	110.022	6.48287	0.190719	41.1528	581.895	393.684	862.284	109.061	51.2389	207.818	63.3877	23.128	140.771
SUMATERA BARAT	KAB. PASAMAN	BONJOL	557.663	386.392	804.851	29.5334	8.37689	73.9888	4.35674	0.106782	26.5104	393.2	264.712	580.786	72.7631	33.7282	141.591	41.861	15.4289	94.349
SUMATERA BARAT	KAB. PASAMAN	LUBUK SIKAPING	1085.37	751.772	1550.23	56.8071	17.2667	140.147	8.38106	0.231601	52.0198	765.47	514.359	1129.68	142.759	65.436	270.452	83.033	29.8712	181.528
SUMATERA BARAT	KAB. PASAMAN	PANTI	721.948	506.071	1042.16	38.0598	11.2851	94.7295	5.83857	0.158902	35.614	508.309	343.334	755.472	94.5126	44.1249	183.096	55.3436	20.7129	123.353
SUMATERA BARAT	KAB. PASAMAN	MAPAT TUNGGUL	203.753	142.172	295.83	10.751	3.19158	26.7482	1.61596	0.046115	9.87735	143.755	97.2158	213.749	26.5745	12.4781	51.5454	15.7889	5.68682	34.8113
SUMATERA BARAT	KAB. PASAMAN	DUO KOTO	603.203	416.223	860.08	31.8119	9.76096	80.4409	4.63219	0.129328	29.0882	426.314	287.177	623.537	78.8227	36.5547	151.419	45.5257	16.7895	100.494
SUMATERA BARAT	KAB. PASAMAN	TIGO NAGARI	638.099	439.787	921.193	33.5624	10.0116	84.8814	4.89998	0.127358	30.6585	451.026	299.915	665.901	83.6422	38.4656	160.54	48.8825	17.9441	108.797
SUMATERA BARAT	KAB. PASAMAN	RAO	540.443	375.739	783.239	28.107	8.45865	71.1531	4.11863	0.11639	26.2221	381.437	256.604	566.914	70.5955	33.1631	135.485	41.5152	15.0436	93.5287
SUMATERA BARAT	KAB. PASAMAN	MAPAT TUNGGUL SELATAN	199.236	138.441	287.341	10.6235	3.1689	26.0796	1.58856	0.0417656	9.92057	140.842	94.9792	208.9	26.3417	12.2037	49.6436	15.2049	5.45532	34.0042
SUMATERA BARAT	KAB. PASAMAN	SIMPANG ALAHAN MATI	262.372	181.991	378.157	13.8536	4.07102	34.2541	2.10737	0.0547241	12.7271	185.202	123.528	272.19	34.3555	16.3586	67.3543	19.711	7.33664	43.2601
SUMATERA BARAT	KAB. PASAMAN	PADANG GELUGUR	694.656	481.605	1003.25	36.5768	10.8336	90.9253	5.4824	0.141365	33.9114	488.876	329.215	725.706	90.9014	41.9713	172.322	53.575	19.3627	117.058
SUMATERA BARAT	KAB. PASAMAN	RAO UTARA	258.323	178.562	370.945	13.7329	4.09802	34.5244	1.9585	0.049774	12.6001	182.084	122.163	270.911	33.7804	15.6929	64.7311	19.8336	7.19782	44.383
SUMATERA BARAT	KAB. PASAMAN	RAO SELATAN	557.061	388.044	799.036	29.6319	8.72673	73.3037	4.31481	0.113767	27.5875	392.727	264.894	578.982	73.2054	33.955	140.354	42.1948	15.8394	94.3948
SUMATERA BARAT	KAB. KEPULAUAN MENTAWAI	PAGAI UTARA	218.874	98.0374	486.404	11.5008	2.86623	38.0268	1.65829	0.0444046	12.1785	154.981	68.4774	344.9	28.4396	10.2056	75.9514	16.2166	4.84459	48.4506
SUMATERA BARAT	KAB. KEPULAUAN MENTAWAI	SIPORA SELATAN	357.734	165.723	786.57	18.8604	4.73442	59.5878	2.85371	0.0696141	20.3823	252.229	113.956	567.401	46.1163	16.7756	120.387	26.914	8.28152	77.9439
SUMATERA BARAT	KAB. KEPULAUAN MENTAWAI	SIBERUT SELATAN	356.561	164.287	785.866	18.6221	4.70218	58.4252	2.74237	0.0700071	19.8971	251.938	113.633	561.551	46.2066	17.013	120.436	26.7169	7.95539	77.9278
SUMATERA BARAT	KAB. KEPULAUAN MENTAWAI	SIBERUT UTARA	295.515	133.82	650.762	15.4978	3.83119	50.9183	2.29498	0.0648001	17.5167	210.187	92.8153	468.858	38.5391	13.6937	102.544	22.3124	6.70604	65.2874
SUMATERA BARAT	KAB. KEPULAUAN MENTAWAI	SIBERUT BARAT	273.232	118.974	599.786	14.0925	3.59362	45.8496	2.05762	0.051979	15.0336	193.104	83.4204	426.743	35.2591	12.3938	92.263	20.5478	6.02986	59.9365
SUMATERA BARAT	KAB. KEPULAUAN MENTAWAI	SIBERUT BARAT DAYA	255.642	116.798	570.182	13.2516	3.30393	44.2232	1.93752	0.0481433	13.9935	179.853	80.4992	403.181	32.8289	11.6908	87.5204	19.3092	5.99542	57.3925
SUMATERA BARAT	KAB. KEPULAUAN MENTAWAI	SIBERUT TENGAH	264.466	116.869	583.23	13.7696	3.36242	44.8632	1.946	0.0541291	14.5545	186.56	81.5281	418.095	34.4353	12.2258	92.5702	19.835	6.09535	58.6258
SUMATERA BARAT	KAB. KEPULAUAN MENTAWAI	SIPORA UTARA	448.377	204.575	986.382	23.3626	5.9061	75.2476	3.56214	0.0955768	25.4919	317.064	142.501	701.756	58.3139	20.9681	153.465	33.8119	10.2379	98.6027
SUMATERA BARAT	KAB. KEPULAUAN MENTAWAI	SIKAKAP	367.358	164.547	817.535	18.8389	4.89481	60.8407	2.85908	0.0700309	20.151	259.821	114.48	582.964	47.0571	16.591	124.762	27.5445	8.02724	80.721
SUMATERA BARAT	KAB. KEPULAUAN MENTAWAI	PAGAI SELATAN	345.961	155.523	746.764	17.9327	4.60751	59.0771	2.5878	0.0689323	19.5906	244.768	108.367	536.714	44.9094	16.0629	118.5	25.7912	7.8389	74.948
SUMATERA BARAT	KAB. DHARMASRAYA	KOTO BARU	990.607	687.439	1435.66	52.6163	15.0418	130.547	7.72045	0.198251	49.2668	700.502	471.116	1048.8	129.137	60.7606	247.418	75.6811	27.642	166.133
SUMATERA BARAT	KAB. DHARMASRAYA	PULAU PUNJUNG	1363.39	950.853	1972.41	71.8699	21.5424	181.529	10.4386	0.256155	65.7503	961.658	651.058	1433.05	178.521	83.1442	343.226	103.774	38.3976	230.403
SUMATERA BARAT	KAB. DHARMASRAYA	SUNGAI RUMBAI	684.111	477.604	986.428	36.0615	10.6764	90.8091	5.3959	0.142015	33.1078	482.882	324.365	715.13	90.709	42.1387	171.424	52.0676	19.4185	116.167
SUMATERA BARAT	KAB. DHARMASRAYA	SITIUNG	856.694	599.636	1236.37	45.2813	13.4975	111.474	6.7339	0.190929	41.4751	605.759	407.612	893.889	112.6	52.9343	214.343	66.2456	24.6144	145.894
SUMATERA BARAT	KAB. DHARMASRAYA	SEMBILAN KOTO	279.583	194.535	404.907	14.919	4.3927	38.1319	2.14025	0.0586981	13.3821	197.719	133.187	292.664	36.622	16.8543	69.7667	21.4211	7.74662	47.463
SUMATERA BARAT	KAB. DHARMASRAYA	TIMPEH	522.478	361.392	749.607	27.8118	8.22845	68.3551	4.05363	0.108834	25.1958	369.574	247.163	545.357	68.2466	31.7452	130.419	39.7141	14.8047	87.7119
SUMATERA BARAT	KAB. DHARMASRAYA	KOTO SALAK	533.672	370.28	766.121	28.5733	8.40603	70.5018	4.12846	0.105718	25.4906	376.93	253.587	556.809	69.55	32.6178	133.309	40.2126	14.9667	89.0387
SUMATERA BARAT	KAB. DHARMASRAYA	TIUMANG	400.634	278.118	579.827	21.2447	6.29827	52.6014	3.11892	0.087576	19.537	282.625	191.287	420.533	52.4556	24.2855	102.029	30.39	11.1199	67.1475
SUMATERA BARAT	KAB. DHARMASRAYA	PADANG LAWEH	196.617	136.345	282.742	10.3272	3.02365	25.5143	1.56444	0.0432015	9.43379	139.066	93.6652	204.559	25.7482	12.1142	48.8883	15.0259	5.55549	32.8411
SUMATERA BARAT	KAB. DHARMASRAYA	ASAM JUJUHAN	262.035	182.121	379.083	13.8535	3.93345	34.4025	2.01657	0.0510928	12.507	185.041	124.143	273.809	34.3683	15.9028	66.0871	20.107	7.30797	44.5086
SUMATERA BARAT	KAB. DHARMASRAYA	KOTO BESAR	827.556	577.482	1194.55	44.0863	12.9976	108.504	6.46744	0.171549	41.94	583.949	392.205	861.934	109.084	51.3915	210.733	63.0506	23.7109	138.437
SUMATERA BARAT	KAB. SOLOK SELATAN	SANGIR	1920.21	1348.77	2752.43	101.168	28.992	254.105	15.5279	0.43557	91.8632	1356.29	923.635	1987.61	252.05	118.842	475.99	146.466	53.421	327.355
SUMATERA BARAT	KAB. SOLOK SELATAN	SUNGAI PAGU	1295.7	903.31	1879.07	68.159	19.9753	171.473	10.0677	0.270671	62.3682	915.797	614.535	1359.82	169.826	77.8091	325.398	99.5331	36.1316	221.199
SUMATERA BARAT	KAB. SOLOK SELATAN	KOTO PARIK GADANG DIATEH	1119.41	768.005	1611.29	58.3179	17.4799	145.653	8.96678	0.23101	54.3115	790.282	527.107	1168.11	146.937	66.9563	278.926	85.7572	31.1727	189.784
SUMATERA BARAT	KAB. SOLOK SELATAN	SANGIR JUJUAN	563.684	389.972	814.284	29.3315	8.60179	75.0943	4.45921	0.123576	26.4494	397.518	266.897	591.28	74.0001	34.207	142.4	42.8587	15.7685	96.2453
SUMATERA BARAT	KAB. SOLOK SELATAN	SANGIR BATANG HARI	645.843	448.787	931.03	34.7154	10.1161	84.6642	5.24546	0.144566	31.9513	457.151	305.535	676.863	83.7064	38.9687	162.268	49.7597	17.9332	108.7
SUMATERA BARAT	KAB. SOLOK SELATAN	PAUH DUO	775.873	538.416	1121.26	40.891	11.9306	102.926	5.92416	0.169375	37.1482	549.453	369.547	812.246	100.464	46.9803	193.939	58.7626	21.4037	131.368
SUMATERA BARAT	KAB. SOLOK SELATAN	SANGIR BALAI JANGGO	666.156	461.445	954.422	35.0704	10.127	86.9445	5.291	0.156355	32.0417	470.714	314.371	692.499	86.6747	40.0818	166.487	50.9668	18.3126	112.884
SUMATERA BARAT	KAB. PASAMAN BARAT	SUNGAI BEREMAS	799.399	550.863	1162.63	42.8954	12.7018	107.434	6.13153	0.156873	38.9619	566.597	374.992	836.859	103.745	48.5216	203.142	61.1969	22.6558	136.858
SUMATERA BARAT	KAB. PASAMAN BARAT	LEMBAH MELINTANG	1430.95	988.76	2068.69	76.4255	22.514	190.736	10.9797	0.30469	69.1274	1012.16	672.488	1500.32	187.557	87.732	355.154	109.389	38.9542	243.789
SUMATERA BARAT	KAB. PASAMAN BARAT	PASAMAN	2213.18	1539.57	3185.22	116.602	34.305	292.374	17.203	0.471658	105.483	1560.53	1048.21	2321.36	288.525	136.781	551.168	170.115	61.3742	378.346
SUMATERA BARAT	KAB. PASAMAN BARAT	TALAMAU	864.835	601.556	1238.62	46.4184	13.7556	113.71	6.80519	0.195564	42.2497	608.536	412.179	899.456	112.628	52.6503	215.389	65.5309	24.1557	147.209
SUMATERA BARAT	KAB. PASAMAN BARAT	KINALI	2039.45	1415.35	2922.54	108.859	33.1863	266.153	16.0598	0.415515	100.361	1445.72	969.105	2125.21	266.829	124.394	502.753	155.438	58.581	344.131
SUMATERA BARAT	KAB. PASAMAN BARAT	GUNUNG TULEH	721.176	500.468	1041.57	38.8667	11.6024	96.3098	5.66857	0.154401	35.5452	510.037	342.576	752.968	94.2236	43.9519	180.963	55.2862	19.4821	120.395
SUMATERA BARAT	KAB. PASAMAN BARAT	RANAH BATAHAN	804.718	561.928	1162.57	42.9092	12.7437	105.26	6.3958	0.170061	38.5227	567.84	382.798	845.613	106.499	50.1855	200.447	61.3477	23.2543	136.973
SUMATERA BARAT	KAB. PASAMAN BARAT	KOTO BALINGKA	887.323	618.457	1275.55	47.4704	14.0533	118.505	7.21171	0.209578	42.9863	626.154	420.874	919.339	116.439	53.9271	219.253	68.2709	25.1789	150.923
SUMATERA BARAT	KAB. PASAMAN BARAT	SUNGAI AUR	1008.8	702.554	1468.02	53.8342	15.8667	137.479	8.00281	0.21681	49.2579	713.413	478.944	1061.85	131.424	60.7308	253.274	77.4317	27.796	171.652
SUMATERA BARAT	KAB. PASAMAN BARAT	LUHAK NAN DUO	1292.51	894.981	1861.69	68.742	20.2716	169.641	10.3515	0.273352	64.0215	909.576	609.637	1355.72	169.879	78.5906	322.358	98.1356	35.9106	217.413
SUMATERA BARAT	KAB. PASAMAN BARAT	SASAK RANAH PASISIE	437.318	306.646	635.855	22.9559	6.70705	58.3675	3.40604	0.0970842	21.5128	308.597	208.788	458.782	57.3377	26.9549	111.171	33.5577	12.4427	73.5109
SUMATERA BARAT	KOTA PADANG	PADANG SELATAN	3138.19	2174.13	4512.31	2191.62	1471.78	3237.66	0	0	0	760.544	430.307	1294.61	75.2688	10.4898	266.003	43.368	3.14315	197.835
SUMATERA BARAT	KOTA PADANG	PADANG TIMUR	4077.51	2838.1	5878.41	2851.15	1921.85	4207.16	0	0	0	1004.69	561.213	1687.74	96.8728	14.8753	329.46	56.8746	3.87917	253.247
SUMATERA BARAT	KOTA PADANG	PADANG BARAT	2200.82	1521.05	3178.08	1530.94	1028.94	2275	0	0	0	539.386	299.512	902.147	52.1916	7.62968	179.242	32.4412	2.40795	140.084
SUMATERA BARAT	KOTA PADANG	PADANG UTARA	2987.01	2057.06	4317.43	2075.97	1402.69	3093.88	0	0	0	728.993	408.235	1239.62	70.5159	10.6543	244.721	41.5494	2.95062	188.332
SUMATERA BARAT	KOTA PADANG	BUNGUS TELUK KABUNG	1420.47	987.238	2038.44	992.688	663.624	1470.6	0	0	0	347.135	197.152	587.384	33.8222	4.91009	113.951	19.2608	1.44384	87.6095
SUMATERA BARAT	KOTA PADANG	LUBUK BEGALUNG	6206.83	4315.11	8918.64	4331.41	2911.37	6400.34	0	0	0	1514.67	860.604	2551.13	147.481	20.9444	514.331	85.7114	6.2196	402.836
SUMATERA BARAT	KOTA PADANG	LUBUK KILANGAN	2917.54	2037.23	4187.33	2033.95	1379.78	3015.86	0	0	0	713.738	400.24	1217.9	69.7047	10.1676	237.917	40.0867	2.89375	181.045
SUMATERA BARAT	KOTA PADANG	PAUH	3184.3	2195.45	4590.08	2225.65	1486.61	3299.02	0	0	0	778.451	441.569	1313.67	75.5478	11.3361	262.365	43.7266	3.30024	190.603
SUMATERA BARAT	KOTA PADANG	KURANJI	7525	5208.05	10813.9	5252.44	3511.25	7737.19	0	0	0	1848.05	1048.49	3106.01	181.201	26.2843	610.678	105.861	8.03197	463.398
SUMATERA BARAT	KOTA PADANG	NANGGALO	3032.15	2113.16	4356.58	2117.23	1422.46	3133.16	0	0	0	745.037	418.588	1254.03	72.3396	10.5968	244.608	42.6246	3.24763	186.852
SUMATERA BARAT	KOTA PADANG	KOTO TANGAH	10136.2	7057.71	14631.3	7079.53	4722.16	10478.4	0	0	0	2485.03	1395	4173.11	243.241	34.6302	814.447	141.957	10.2671	641.583
SUMATERA BARAT	KOTA SOLOK	LUBUK SIKARAH	2202.68	1536.2	3177.79	1762.89	1205.63	2585.78	0	0	0	384.947	197.708	683.599	9.92275	0.0926316	86.4061	10.3484	0.0969457	84.8692
SUMATERA BARAT	KOTA SOLOK	TANJUNG HARAPAN	1795.32	1240.04	2579.21	1430.62	972.469	2098.39	0	0	0	310.429	158.942	564.502	8.40593	0.0776367	69.6793	8.17872	0.0708683	71.6046
SUMATERA BARAT	KOTA SAWAHLUNTO	LEMBAH SEGAR	285.323	197.098	411.094	149.745	96.7612	227.527	6.87319	0.998049	22.7632	118.385	74.4915	185.665	1.30164	0.0102244	11.699	1.30035	0.0117708	11.2744
SUMATERA BARAT	KOTA SAWAHLUNTO	BARANGIN	423.124	293.539	608.507	223.088	144.382	338.18	9.95331	1.46574	34.3689	176.571	110.922	275.728	1.97334	0.0183994	16.583	1.89269	0.0154961	16.7548
SUMATERA BARAT	KOTA SAWAHLUNTO	SILUNGKANG	236.732	163.303	340.719	124.318	80.2461	189.062	5.67948	0.797706	19.3716	98.8035	60.9249	153.91	1.10621	0.00874359	9.57808	1.11383	0.00957758	9.36665
SUMATERA BARAT	KOTA SAWAHLUNTO	TALAWI	417.471	290.632	604.083	219.881	143.204	336.145	10.0308	1.4641	35.1315	173.697	108.292	270.056	1.88369	0.0158362	17.0088	1.8736	0.0161797	17.0308
SUMATERA BARAT	KOTA PADANG PANJANG	PADANG PANJANG TIMUR	1507.48	1044.13	2183.74	1353.17	926.326	1965.91	0	0	0	103.97	35.6473	237.34	13.9753	0.517086	77.568	13.7945	0.524406	75.1803
SUMATERA BARAT	KOTA PADANG PANJANG	PADANG PANJANG BARAT	2006.43	1387.19	2898.52	1789.87	1223.62	2601.61	0	0	0	137.752	48.3409	316.471	18.7181	0.66396	106.335	18.1076	0.681609	102.169
SUMATERA BARAT	KOTA BUKITTINGGI	GUGUAK PANJANG	1692.51	1347.61	2134.81	1506.37	1178.98	1917.72	0	0	0	124.11	46.1001	267.598	15.3357	0.578455	86.8109	15.5926	0.564064	85.0832
SUMATERA BARAT	KOTA BUKITTINGGI	MANDIANGIN KOTO SELAYAN	2076.04	1652.12	2618.28	1849.18	1445.39	2362.66	0	0	0	154.141	57.5136	329.335	18.9028	0.735464	106.067	19.0902	0.680228	102.51
SUMATERA BARAT	KOTA BUKITTINGGI	AUR BIRUGO TIGO BALEH	1062.9	844.454	1346.84	944.675	738.671	1208.04	0	0	0	80.0614	29.2977	170.052	9.51499	0.338546	53.4709	9.66065	0.346326	51.8672
SUMATERA BARAT	KOTA PAYAKUMBUH	PAYAKUMBUH BARAT	2686.06	1881.04	3883.16	1952.74	1318.04	2894.96	0	0	0	661.305	372.912	1116.15	12.0763	0.10183	107.786	12.4373	0.0991552	107.797
SUMATERA BARAT	KOTA PAYAKUMBUH	PAYAKUMBUH UTARA	1631.42	1134.45	2364.91	1189.97	804.002	1759.73	0	0	0	398.366	225.333	681.918	7.35882	0.0639747	66.5289	7.39223	0.0622042	64.857
SUMATERA BARAT	KOTA PAYAKUMBUH	PAYAKUMBUH TIMUR	1468.7	1011.13	2120.04	1067.75	717.92	1590.01	0	0	0	362.314	204.182	604.578	6.84016	0.0553476	58.1064	6.76078	0.0522956	58.3664
SUMATERA BARAT	KOTA PAYAKUMBUH	LAMPOSI TIGO NAGORI	580.447	406.562	832.4	423.743	287.89	622.338	0	0	0	141.656	79.8107	237.514	2.68784	0.0220071	23.2342	2.63592	0.0220859	23.0226
SUMATERA BARAT	KOTA PAYAKUMBUH	PAYAKUMBUH SELATAN	598.776	413.958	862.475	436.295	292.418	646.041	0	0	0	147.059	81.3436	247.078	2.8113	0.0240173	23.8892	2.73573	0.0240848	24.0421
SUMATERA BARAT	KOTA PARIAMAN	PARIAMAN TENGAH	944.337	658.462	1348.9	373.114	231.304	585.729	41.1808	10.7451	106.941	468.063	301.131	712.314	17.8587	1.92032	68.7563	17.9344	1.97622	68.2978
SUMATERA BARAT	KOTA PARIAMAN	PARIAMAN UTARA	699.747	487.224	1014.68	276.961	170.417	441.056	30.4366	7.66294	82.2644	348.134	225.348	535.41	13.2504	1.38788	50.6285	12.9546	1.49304	49.6599
SUMATERA BARAT	KOTA PARIAMAN	PARIAMAN SELATAN	593.35	411.207	854.809	235.573	146.079	372.151	25.501	6.46832	68.05	294.855	187.659	452.245	11.1153	1.19363	42.508	11.3013	1.2171	43.5902
SUMATERA BARAT	KOTA PARIAMAN	PARIAMAN TIMUR	569.964	395.71	822.787	226.813	141.12	357.322	24.8966	6.40886	66.8136	282.052	180.657	433.439	10.8522	1.17623	42.5984	10.9248	1.22168	41.2328
RIAU	KAB. KAMPAR	BANGKINANG KOTA	1125.42	592.182	2167.49	205.642	89.4132	456.889	6.72051	0.0911247	52.8323	877.462	454.664	1700.9	4.5436	0.0356473	46.9457	6.21044	0.0867679	51.4572
RIAU	KAB. KAMPAR	KAMPAR	1552.64	815.828	2957.03	281.069	124.231	623.01	8.99914	0.127459	72.993	1207.51	626.595	2331.44	6.24701	0.0425806	62.9556	8.48145	0.114649	71.2889
RIAU	KAB. KAMPAR	TAMBANG	2526.81	1304.95	4871.85	455.284	194.249	1017.74	14.17	0.195531	115.246	1960.24	1005.02	3837.17	10.189	0.0698227	105.267	14.2348	0.18223	114.195
RIAU	KAB. KAMPAR	XIII KOTO KAMPAR	709.708	372.537	1392.09	128.456	55.9344	290.674	4.21526	0.0599617	34.0405	549.482	286.489	1092.49	2.8437	0.0211598	29.3944	3.91421	0.0497274	31.8609
RIAU	KAB. KAMPAR	KUOK	764.599	399.966	1487.96	138.995	60.2242	313.033	4.54282	0.0575148	36.5515	595.048	307.045	1172.32	3.38586	0.0225585	33.331	4.26818	0.0595775	35.8294
RIAU	KAB. KAMPAR	SIAK HULU	2720.14	1429.4	5242.99	494.853	214.296	1090.87	15.4236	0.212808	126.034	2125.83	1094.18	4130.66	10.9479	0.0727728	109.646	15.0546	0.217932	124.379
RIAU	KAB. KAMPAR	KAMPAR KIRI	1026.49	535.051	1988.16	187.546	81.278	417.114	6.00915	0.0833151	48.2882	800.718	412.222	1553.12	4.08541	0.0284667	42.1786	5.75308	0.0778483	49.6562
RIAU	KAB. KAMPAR	KAMPAR KIRI HILIR	410.296	214.18	790.762	74.8574	32.401	167.171	2.27004	0.0297589	18.488	319.521	164.111	620.787	1.67432	0.0113967	17.2374	2.3097	0.0329313	18.3878
RIAU	KAB. KAMPAR	KAMPAR KIRI HULU	330.698	173.207	633.291	60.2622	26.101	134.271	1.96375	0.0265981	15.6809	257.293	134.342	497.159	1.33375	0.00972953	13.7739	1.91275	0.0248308	15.503
RIAU	KAB. KAMPAR	TAPUNG	3012.67	1564.31	5812.59	547.811	235.229	1228.49	17.6707	0.270234	137.898	2356.06	1196.03	4561.9	12.3488	0.0870431	125.275	16.6689	0.226843	139.633
RIAU	KAB. KAMPAR	TAPUNG HILIR	1739.5	900.674	3309.89	314.818	136.515	691.869	10.4804	0.161839	82.2035	1351.87	690.675	2617.03	7.09991	0.0530514	69.9457	9.38099	0.135105	76.6235
RIAU	KAB. KAMPAR	TAPUNG HULU	2339.07	1226.73	4588.25	424.936	184.689	957.168	13.8249	0.22678	111.841	1819.39	949.102	3580.89	9.64543	0.0744162	96.9545	12.9789	0.162511	111.929
RIAU	KAB. KAMPAR	SALO	791.922	418.747	1520.37	143.965	61.8585	318.03	4.58127	0.0641031	37.3048	618.024	320.465	1197.66	3.39128	0.0210389	32.5886	4.72629	0.0690102	36.0654
RIAU	KAB. KAMPAR	RUMBIO JAYA	555.241	293.475	1065.17	101.175	44.0279	223.655	3.15201	0.0438361	26.0851	431.603	223.467	834.109	2.32047	0.0138887	22.1121	3.10531	0.0458848	26.7917
RIAU	KAB. KAMPAR	BANGKINANG	1041.54	535.127	1990.88	188.852	81.1008	418.443	5.9722	0.0917461	48.6293	809.032	411.742	1554.15	4.13861	0.0316583	42.6995	5.69762	0.075178	48.5562
RIAU	KAB. KAMPAR	PERHENTIAN RAJA	589.095	304.541	1126.95	106.424	46.7002	239.877	3.40485	0.0493021	27.7426	458.111	234.199	883.17	2.49704	0.0160357	24.4722	3.22676	0.042069	26.8824
RIAU	KAB. KAMPAR	KAMPA	723.426	383.057	1384.11	131.893	57.3455	294.497	4.38516	0.0639195	33.3782	560.33	293.315	1084.53	3.0054	0.0198864	29.3077	3.97875	0.0571876	31.4204
RIAU	KAB. KAMPAR	KAMPAR UTARA	565.497	289.254	1109.34	103.109	44.0767	233.432	3.211	0.048215	27.3275	439.38	221.931	867.145	2.38165	0.016525	23.8417	3.01667	0.0390318	25.3866
RIAU	KAB. KAMPAR	KAMPAR KIRI TENGAH	844.936	434.525	1622.11	151.853	66.4963	344.234	4.85862	0.0708902	38.2865	655.166	332.208	1271.58	3.38278	0.0217412	35.0274	4.60535	0.0662991	38.9651
RIAU	KAB. KAMPAR	GUNUNG SAHILAN	623.643	322.284	1221.59	112.622	47.9058	255.33	3.76939	0.0589051	29.9461	485.455	247.71	956.968	2.50755	0.0146668	25.3306	3.45384	0.0515233	29.5126
RIAU	KAB. KAMPAR	KOTO KAMPAR HULU	611.42	325.691	1167.25	109.936	48.7289	242.548	3.66389	0.0619126	28.2616	475.377	248.136	918.601	2.47191	0.0165826	25.9381	3.33123	0.0411014	27.2068
RIAU	KAB. INDRAGIRI HULU	RENGAT	1468.18	1006.68	2120.25	168.779	74.2592	335.52	8.26598	0.111914	64.047	1115.85	749.566	1655.26	58.9401	13.6979	160.877	77.5699	21.9086	190.576
RIAU	KAB. INDRAGIRI HULU	RENGAT BARAT	1427.66	998.533	2066.76	166.339	72.3452	332.146	7.80172	0.11004	60.0422	1090.29	739.917	1590.96	57.361	13.8946	159.494	73.568	21.8977	185.563
RIAU	KAB. INDRAGIRI HULU	KELAYANG	727.711	502.599	1047.28	84.3248	37.3204	166.115	4.05417	0.0561971	31.4271	553.337	372.543	813.793	29.5177	7.04781	81.7071	37.7603	11.1838	94.2917
RIAU	KAB. INDRAGIRI HULU	PASIR PENYU	1042.4	718.661	1506.93	120.574	53.0347	241.087	5.89776	0.0832038	43.2112	794.776	533.774	1166.89	41.6212	10.0894	114.985	54.3305	15.8589	137.502
RIAU	KAB. INDRAGIRI HULU	PERANAP	1051.37	734.944	1509.01	121.779	54.1101	239.488	5.87339	0.0723063	45.5297	798.421	545.844	1166.51	42.1726	10.0245	117.643	55.2453	16.3686	137.64
RIAU	KAB. INDRAGIRI HULU	SIBERIDA	1664.34	1157.83	2409.9	193.538	84.529	382.663	9.22891	0.116367	69.7643	1264.39	859.172	1855.38	67.3232	16.3227	187.737	86.9956	24.6283	221.198
RIAU	KAB. INDRAGIRI HULU	BATANG CENAKU	1301	897.771	1870.5	150.035	67.4896	303.11	7.50866	0.0933549	55.2778	986.086	668.672	1451.05	52.2008	12.751	142.889	68.0766	19.9991	172.225
RIAU	KAB. INDRAGIRI HULU	BATANG GANGSAL	964.422	676.844	1400.46	112.774	50.3164	224.164	5.41489	0.0845391	40.4955	732.805	500.279	1085.99	39.5796	9.41395	107.413	50.7347	14.4818	126.426
RIAU	KAB. INDRAGIRI HULU	LIRIK	788.979	553.158	1143.16	92.114	40.8989	181.66	4.39789	0.0535651	34.5417	600.335	413.012	889.616	32.519	7.86151	87.419	41.9037	12.3832	103.553
RIAU	KAB. INDRAGIRI HULU	KUALA CENAKU	426.851	297.966	619.572	49.8689	21.9845	98.2397	2.3659	0.0350163	17.5755	324.051	220.6	480.777	17.2086	4.12963	48.3685	22.2482	6.34251	55.9714
RIAU	KAB. INDRAGIRI HULU	SUNGAI LALA	494.983	345.917	715.418	57.568	25.4954	114.391	2.79653	0.036678	20.8392	376.74	255.928	552.34	20.2725	4.89713	54.7694	25.7539	7.51715	65.389
RIAU	KAB. INDRAGIRI HULU	LUBUK BATU JAYA	658.745	457.998	954.406	76.6468	34.2471	148.503	3.59106	0.0538852	28.0517	499.081	339.44	741.001	26.7066	6.38225	74.1157	34.3401	10.129	86.3049
RIAU	KAB. INDRAGIRI HULU	RAKIT KULIM	701.551	485.295	1007.32	81.6868	35.7112	162.588	3.93589	0.050883	28.6943	531.576	358.526	781.84	28.9856	7.14043	77.3759	36.4788	10.5216	91.4261
RIAU	KAB. INDRAGIRI HULU	BATANG PERANAP	399.302	276.781	578.301	46.378	20.8145	91.2058	2.28337	0.0307965	16.9991	303.775	205.107	451.019	15.9965	3.84689	43.6827	21.0117	6.12231	52.5868
RIAU	KAB. BENGKALIS	BENGKALIS	2911.69	2014.7	4226.38	683.508	378.287	1167.98	9.21976	0.039303	97.9346	2093.45	1403.75	3105.99	4.71276	0.00296041	84.6065	52.4065	5.36038	208.556
RIAU	KAB. BENGKALIS	BANTAN	1450.75	1007.91	2090.16	338.721	190.559	576.765	4.68687	0.0157206	49.4024	1042.25	696.258	1541.71	2.28801	0.00114668	40.6258	26.6993	2.81746	103.008
RIAU	KAB. BENGKALIS	BUKIT BATU	719.369	500.508	1037.13	168.247	93.2894	285.625	2.26661	0.0069579	25.1804	517.507	349.605	768.107	1.16671	0.000719093	21.3617	13.0233	1.32059	49.9397
RIAU	KAB. BENGKALIS	MANDAU	5268.48	3670.51	7551.69	1243.37	685.862	2080.51	17.2472	0.0560362	184.606	3787.12	2556.08	5574.94	8.47337	0.00531911	152.992	94.9062	10.3629	372.231
RIAU	KAB. BENGKALIS	RUPAT	1270.18	878.056	1836.21	299.092	166.052	510.953	3.98015	0.0153823	45.7668	912.076	613.72	1355.86	1.94673	0.00126494	35.8057	23.4177	2.52508	90.3012
RIAU	KAB. BENGKALIS	RUPAT UTARA	532.426	367.015	764.925	124.879	68.5326	212.139	1.704	0.00668742	19.4186	383.66	257.648	565.599	0.868882	0.000551207	15.8553	9.49049	1.02256	38.0403
RIAU	KAB. BENGKALIS	SIAK KECIL	876.424	611.848	1258.92	206.172	115.421	349.312	2.88017	0.0113261	30.3366	632.573	422.399	928.724	1.49064	0.000882205	24.4536	15.9738	1.76031	62.323
RIAU	KAB. BENGKALIS	PINGGIR	2419.5	1671.64	3461.12	568.783	316.512	954.621	7.80454	0.0236351	87.3624	1740.25	1172.73	2566.09	3.89661	0.00224519	70.203	43.5796	4.75145	168.843
RIAU	KAB. BENGKALIS	BANDAR LAKSAMANA	591.31	411.632	846.414	138.001	77.4582	236.191	1.86399	0.00547585	20.7522	425.513	285.923	622.012	0.963139	0.000607107	17.0314	10.8436	1.09409	43.0664
RIAU	KAB. BENGKALIS	TALANG MUANDAU	1025.09	710.861	1461.23	240.678	133.706	407.745	3.33952	0.0130027	36.0798	735.731	491.668	1080.83	1.65456	0.000869465	30.0796	18.6106	2.04337	72.7473
RIAU	KAB. BENGKALIS	BATHIN SOLAPAN	3557.37	2465.89	5114.19	831.957	456.145	1413.99	11.2579	0.037299	123.649	2560.5	1723.76	3787.77	5.62129	0.00379548	103.509	64.6916	7.31528	248.458
RIAU	KAB. INDRAGIRI HILIR	RETEH	1387.89	626.549	3064.43	281.608	111.651	690.687	3.01386	0.00565286	49.5171	693.818	304.654	1582.39	232.983	89.1424	600.983	126.047	40.4434	353.883
RIAU	KAB. INDRAGIRI HILIR	ENOK	1354.38	600.219	2969.54	278.213	109.516	679.215	3.03693	0.00511208	47.7544	679.746	290.915	1533.72	228.291	84.2861	571.289	121.776	38.9333	348.911
RIAU	KAB. INDRAGIRI HILIR	KUALA INDRAGIRI	591.537	265.358	1308.12	120.987	47.153	298.208	1.31823	0.00190193	21.5731	297.205	129.24	687.233	100.187	37.182	252.447	53.6908	17.0311	152.096
RIAU	KAB. INDRAGIRI HILIR	TEMBILAHAN	3004.63	1377.04	6564.64	621.127	244.96	1510.82	6.86204	0.0119007	104.227	1509.64	663.73	3444.16	511.53	192.109	1275.27	273.206	87.4002	757.158
RIAU	KAB. INDRAGIRI HILIR	TEMPULING	1296.47	593.804	2860.54	268.795	106.02	659.684	2.96618	0.00417293	46.0279	654.159	287.85	1481.42	220.783	84.2864	556.951	119.59	38.5294	329.129
RIAU	KAB. INDRAGIRI HILIR	GAUNG ANAK SERKA	886.006	405.017	1971.66	182.71	72.7876	449.701	2.04427	0.00313149	33.0678	443.341	194.979	1023.14	148.937	57.4335	380.87	80.7482	26.0869	230.163
RIAU	KAB. INDRAGIRI HILIR	MANDAH	1440.58	653.481	3171.29	295.556	117.567	735.594	3.248	0.00420615	51.9991	719.339	319.317	1651.31	243.228	92.4443	608.41	130.789	41.7106	365.754
RIAU	KAB. INDRAGIRI HILIR	KATEMAN	1594.6	717.183	3524.26	323.576	129.272	812.123	3.53769	0.00448374	54.8111	798.505	346.004	1838.81	265.763	101.209	683.892	144.426	45.8729	407.257
RIAU	KAB. INDRAGIRI HILIR	KERITANG	2490.22	1121.61	5412.41	509.897	198.335	1247.65	5.77954	0.0104923	87.2485	1253.55	545.291	2792.56	420.861	157.858	1040.09	225.353	73.299	622.596
RIAU	KAB. INDRAGIRI HILIR	TANAH MERAH	975.15	440.77	2122.47	199.287	78.4294	490.994	2.15814	0.00348102	35.2823	488.62	214.848	1089.33	162.912	62.0001	418.235	87.8156	28.9673	244.601
RIAU	KAB. INDRAGIRI HILIR	BATANG TUAKA	1092.53	493.101	2444.07	224.198	88.5112	541.65	2.483	0.00395376	37.575	549.266	238.549	1256.56	184.417	69.8343	460.859	99.5792	31.5567	283.18
RIAU	KAB. INDRAGIRI HILIR	GAUNG	1535.81	696.007	3392.27	313.686	121.82	770.412	3.56528	0.00587174	53.9773	764.472	336.927	1733.2	256.942	97.8928	659.974	139.293	45.5295	391.953
RIAU	KAB. INDRAGIRI HILIR	TEMBILAHAN HULU	1844.83	835.495	4115.1	379.055	148.78	941.689	4.13886	0.00830722	65.7555	930.932	410.9	2127.16	310.99	117.717	796.044	167.16	54.5632	483.011
RIAU	KAB. INDRAGIRI HILIR	KEMUNING	1571.67	717.644	3438.1	322.536	128.046	780.815	3.58516	0.00542377	57.5116	789.664	347.331	1788.59	264.712	100.149	661.592	142.109	45.7518	408.973
RIAU	KAB. INDRAGIRI HILIR	PELANGIRAN	1170.76	530.195	2618.85	237.254	94.287	603.654	2.74137	0.00364209	41.5995	590.509	258.745	1349.88	198.193	75.188	506.994	106.134	33.7773	306.068
RIAU	KAB. INDRAGIRI HILIR	TELUK BELENGKONG	340.884	156.011	752.289	70.2667	27.8312	173.832	0.817775	0.00119091	11.9543	172.037	75.8325	393.993	57.7234	21.7465	143.918	31.3084	9.91344	86.8093
RIAU	KAB. INDRAGIRI HILIR	PULAU BURUNG	739.336	340.648	1621.96	151.419	61.0709	366.883	1.69681	0.00312637	25.3334	370.775	166.147	838.017	123.785	48.3583	315.43	67.4059	21.6659	185.531
RIAU	KAB. INDRAGIRI HILIR	CONCONG	441.185	202.54	979.397	90.5255	36.2352	227.316	0.963643	0.00146152	15.2761	222.108	98.3496	506.211	74.5699	28.2503	187.294	40.412	12.9476	113.513
RIAU	KAB. INDRAGIRI HILIR	KEMPAS	1500.24	691.811	3311.33	308.025	122.768	768.388	3.22196	0.00473887	53.0847	754.576	334.618	1715.8	249.293	95.0484	640.634	136.146	43.1937	387.589
RIAU	KAB. INDRAGIRI HILIR	SUNGAI BATANG	391.773	177.781	876.004	80.3566	31.3645	197.034	0.904949	0.00123764	14.2275	196.512	86.5568	457.749	66.254	24.8592	167.677	35.714	11.619	101.034
RIAU	KAB. PELALAWAN	UKUI	1109.47	505.407	2454.55	319.975	131.293	779.779	0.296963	9.00664e-07	23.4268	745.604	332.852	1699.69	11.5277	0.57878	71.9443	4.42524	0.0294471	48.0366
RIAU	KAB. PELALAWAN	PANGKALAN KERINCI	2808.44	1239	6077.29	800.629	327.134	1876.13	0.804145	1.53885e-06	57.8827	1880.27	832.954	4203.32	28.8599	1.37419	178.242	11.538	0.0789826	123.32
RIAU	KAB. PELALAWAN	PANGKALAN KURAS	1819.89	838.175	4082.15	522.71	216.597	1258.9	0.492754	1.72613e-06	39.5943	1223.92	551.679	2744.72	19.642	0.913462	117.408	7.54726	0.0518961	77.175
RIAU	KAB. PELALAWAN	PANGKALAN LESUNG	808.127	361.199	1767.39	231.806	95.5236	537.342	0.219866	6.59716e-07	17.7962	543.404	240.439	1216.57	8.63493	0.355949	51.8013	3.28344	0.0194763	35.4453
RIAU	KAB. PELALAWAN	LANGGAM	958.412	425.597	2124.92	275.977	113.146	662.282	0.259668	8.45151e-07	20.1578	647.172	282.487	1451.2	10.1253	0.467831	62.3314	3.88089	0.0209747	41.6283
RIAU	KAB. PELALAWAN	PELALAWAN	552.102	248.811	1227.87	159.192	65.0855	379.466	0.164784	4.59931e-07	11.4027	373.732	165.486	839.936	5.6922	0.265087	35.7023	2.32863	0.0158224	23.6644
RIAU	KAB. PELALAWAN	KERUMUTAN	677.567	310.763	1523.8	196.096	81.5985	471.244	0.183273	6.42134e-07	14.5966	459.731	207.838	1042.67	7.24306	0.348462	45.2002	2.76949	0.0173579	30.435
RIAU	KAB. PELALAWAN	BUNUT	426.343	194.473	943.904	122.945	50.8721	294.772	0.133009	3.23869e-07	9.20778	286.099	128.001	644.21	4.34945	0.192197	27.4821	1.65729	0.0104525	18.2411
RIAU	KAB. PELALAWAN	TELUK MERANTI	489.003	220.18	1097.01	140.576	57.6652	336.136	0.134862	4.06625e-07	10.5834	331.79	145.076	748.463	5.14297	0.228405	32.4441	1.96339	0.0127292	21.0812
RIAU	KAB. PELALAWAN	KUALA KAMPAR	490.993	219.358	1087.14	140.268	57.9531	331.576	0.121808	3.79013e-07	10.1214	329.902	146.47	748.748	5.18381	0.228773	31.0085	1.95827	0.0125443	21.9502
RIAU	KAB. PELALAWAN	BANDAR SEI KIJANG	582.977	263.296	1293.47	169.29	68.8533	397.323	0.163776	3.80538e-07	11.9978	393.18	174.399	881.265	6.14365	0.272486	38.4986	2.39801	0.0186114	24.685
RIAU	KAB. PELALAWAN	BANDAR PETALANGAN	460.705	210.905	1010.78	133.322	55.405	313.719	0.122044	2.69269e-07	9.88193	309.846	139.473	689.751	4.88574	0.224027	29.8853	1.92785	0.0129202	19.2306
RIAU	KAB. ROKAN HULU	UJUNG BATU	2720.32	1232.95	6029.48	174.561	48.0023	536.671	34.5656	2.45165	193.803	2178.1	974.004	4908.11	105.99	22.4433	385.704	141.689	36.4263	455.225
RIAU	KAB. ROKAN HULU	ROKAN IV KOTO	1325.04	596.965	2910.95	84.4998	22.8722	254.291	16.9883	1.10021	95.6369	1062.76	475.584	2336.79	51.7271	10.5712	182.614	69.0184	17.4386	224.558
RIAU	KAB. ROKAN HULU	RAMBAH	2904.14	1323.77	6387.89	185.149	51.9143	571.369	38.4179	2.33593	210.668	2337.45	1055.41	5207.84	114.28	23.5667	395.059	150.257	36.0576	494.022
RIAU	KAB. ROKAN HULU	TAMBUSAI	3363.01	1513.92	7480.79	215.303	59.9619	652.984	43.541	2.80405	241.1	2712.16	1203.85	6023.74	132.467	27.4559	470.486	174.412	42.3329	572.871
RIAU	KAB. ROKAN HULU	KEPENUHAN	1481.31	671.779	3320.08	94.3129	26.064	297.451	19.8663	1.20356	108.456	1186.8	536.024	2706.68	58.1206	12.6506	207.223	77.8186	19.2829	256.528
RIAU	KAB. ROKAN HULU	KUNTO DARUSSALAM	2477.35	1135.92	5530.8	158.7	43.85	487.782	31.9232	2.02877	178.398	1981.93	903.355	4469.62	96.8919	21.0328	350.375	128.655	32.0822	411.641
RIAU	KAB. ROKAN HULU	RAMBAH SAMO	1858.9	850.318	4097.69	119.761	33.5732	359.958	24.6213	1.52757	134.465	1493.59	672.857	3338.3	72.5817	15.8283	256.428	97.4463	24.2755	310.896
RIAU	KAB. ROKAN HULU	RAMBAH HILIR	2256.24	1029.58	4963.71	144.921	40.158	445.381	29.2838	1.74726	162.789	1812.64	824.127	4008.92	89.4008	18.3175	315.08	115.562	28.3377	381.597
RIAU	KAB. ROKAN HULU	TAMBUSAI UTARA	4771.28	2154.66	10622.9	306.514	86.5577	955.339	62.3727	3.98217	340.691	3825.62	1699.53	8583.31	189.757	40.7403	647.27	248.117	60.7391	804.916
RIAU	KAB. ROKAN HULU	BANGUN PURBA	1075.23	486.793	2443.25	69.3372	19.4198	213.834	14.3051	0.940913	76.6984	858.869	388.787	1964.89	42.5638	8.87386	149.68	55.6116	13.3756	179.16
RIAU	KAB. ROKAN HULU	TANDUN	1767.05	789.481	3938.82	113.769	31.7251	339.609	23.4297	1.43175	126.553	1415.81	631.415	3206.87	68.5129	14.0073	241.531	91.3744	23.2242	291.602
RIAU	KAB. ROKAN HULU	KABUN	1517.4	689.876	3388.38	96.7872	27.0688	296.307	19.9528	1.31775	108.824	1214.19	551.865	2734.32	60.0247	12.5406	214.51	79.2684	18.626	252.277
RIAU	KAB. ROKAN HULU	BONAI DARUSSALAM	1504.63	690.636	3312.07	95.9067	27.1337	293.167	19.6895	1.32803	104.912	1208.89	544.206	2658.43	58.3353	12.5362	209.67	79.4911	19.6024	259.118
RIAU	KAB. ROKAN HULU	PAGARAN TAPAH DARUSSALAM	692.026	304.732	1507.07	43.5352	12.5779	131.792	8.97827	0.565556	48.634	554.009	243.47	1221.97	26.8697	5.4946	94.6951	35.7822	8.65254	115.033
RIAU	KAB. ROKAN HULU	KEPENUHAN HULU	1012.3	462.527	2234.64	64.6851	18.072	197.467	12.9427	0.842168	73.5751	814.584	368.843	1816.2	39.6181	8.49263	140.085	53.232	13.9597	169.261
RIAU	KAB. ROKAN HULU	PENDALIAN IV KOTO	692.744	309.701	1511.54	44.1539	12.194	134.205	8.76233	0.554525	50.0708	554.224	247.404	1227.9	26.5842	5.39061	96.1826	35.7504	8.94208	115.349
RIAU	KAB. ROKAN HILIR	KUBU	1470.87	666.257	3274.67	207.89	77.9679	547.478	8.46559	0.122894	74.2317	1080.96	479.07	2435.37	60.1815	12.8686	211.194	75.4962	18.2468	250.587
RIAU	KAB. ROKAN HILIR	BANGKO	4377.37	1999.95	9639.1	621.209	228.854	1634.95	24.5783	0.4145	223.609	3205.21	1444.11	7225.57	180.316	38.3493	611.399	224.816	54.6945	723.701
RIAU	KAB. ROKAN HILIR	TANAH PUTIH	3961.89	1796.07	8879.04	556.42	203.526	1497.1	24.4779	0.406997	208.116	2892.33	1298.19	6586.76	161.317	33.6002	561.397	200.997	48.9574	659.668
RIAU	KAB. ROKAN HILIR	RIMBA MELINTANG	2122.51	968.924	4684.67	302.035	111.485	785.992	12.2506	0.210389	105.474	1550.54	694.929	3467.45	86.2069	19.3105	302.501	109.972	26.2207	352.461
RIAU	KAB. ROKAN HILIR	BAGANSINEMBAH	3667.67	1666.73	8047.02	518.557	192.243	1329.64	21.3187	0.321405	184.35	2677.27	1194.22	5925.58	149.374	32.7512	511.686	188.711	47.0967	602.902
RIAU	KAB. ROKAN HILIR	PASIR LIMAU KAPAS	2044.14	936.184	4473.44	290.735	106.136	749.109	12.1294	0.179838	101.881	1491.53	677.42	3330.64	82.4427	17.8375	291.339	104.143	25.7026	335.699
RIAU	KAB. ROKAN HILIR	SINABOI	1102.58	497.598	2431.36	157.581	56.6705	402.611	6.57185	0.0945577	54.6413	808.17	362.384	1802.86	44.5889	9.44019	155.907	55.4562	13.5989	181.337
RIAU	KAB. ROKAN HILIR	PUJUD	1857.88	836.542	4078.51	263.421	94.626	674.609	10.867	0.156849	93.0288	1356.6	601.405	3022.94	76.3108	15.9144	259.791	95.3115	23.1547	310.739
RIAU	KAB. ROKAN HILIR	TANAH PUTIH TANJUNG MELAWAN	845.057	379.928	1905.05	119.953	43.1303	310.793	5.05684	0.0828625	43.3559	620.212	274.936	1408.69	34.8258	7.66783	121.145	42.842	10.7201	142.118
RIAU	KAB. ROKAN HILIR	BANGKO PUSAKO	3495.71	1588.3	7688.15	490.987	180.051	1292.98	20.7009	0.335145	171.516	2558.9	1141.41	5703.66	143.853	31.0132	495.314	178.121	43.1963	585.924
RIAU	KAB. ROKAN HILIR	SIMPANG KANAN	1362.3	609.538	3027.04	191.28	69.9135	501.426	7.7879	0.127859	68.3208	995.089	438.14	2220.99	55.8976	12.2139	191.903	69.0537	16.8233	230.377
RIAU	KAB. ROKAN HILIR	BATU HAMPAR	539.256	242.475	1181.24	75.3404	28.1279	195.227	3.08021	0.0541883	27.3352	394.514	176.034	873.623	22.0536	4.81738	74.9168	27.6343	6.94101	88.4764
RIAU	KAB. ROKAN HILIR	RANTAU KOPAR	365.626	164.531	803.439	51.946	18.6649	133.839	2.16028	0.0318471	17.7134	268.308	117.862	599.677	14.9973	3.08364	52.3718	18.7807	4.61883	60.6259
RIAU	KAB. ROKAN HILIR	PEKAITAN	912.228	406.599	2036.22	128.476	46.091	331.86	5.2386	0.07908	47.193	669.614	296.138	1501.51	36.6257	7.68338	127.921	46.6126	11.6255	151.615
RIAU	KAB. ROKAN HILIR	KUBU BABUSSALAM	1342.97	621.928	2987.41	189.888	69.6211	504.38	8.21097	0.129202	68.1596	982.303	445.744	2229.33	56.0157	12.0325	198.076	68.9262	16.7783	225.916
RIAU	KAB. ROKAN HILIR	TANJUNG MEDAN	2018.31	909.22	4456.61	285.79	107.002	744.288	11.5236	0.189443	99.1809	1477.62	654.791	3307.01	81.3212	17.5393	287.448	102.115	25.2952	336.331
RIAU	KAB. ROKAN HILIR	BAGAN SINEMBAH RAYA	1139.42	519.379	2560.64	162.783	58.736	420.147	6.66226	0.0924029	55.5315	832.695	375.49	1896.36	47.3351	10.2761	165.897	58.9702	14.5618	192.663
RIAU	KAB. ROKAN HILIR	BALAI JAYA	2981.4	1325.25	6602.02	420.408	151.403	1111.81	17.3651	0.278681	150.427	2175.07	954.605	4864.93	121.198	25.7081	435.887	152.159	37.4745	498.258
RIAU	KAB. SIAK	SIAK	942.374	651.779	1350.99	322.201	194.118	516.697	0.40448	4.24802e-06	20.1888	568.388	375.155	845.998	7.86423	0.241598	46.6361	20.1784	2.65195	73.2722
RIAU	KAB. SIAK	SUNGAI APIT	927.942	645.747	1340.7	316.91	191.797	508.19	0.389547	4.70562e-06	20.1956	561.677	374.263	847.453	7.5668	0.242075	47.5707	20.0484	2.67175	72.1213
RIAU	KAB. SIAK	MINAS	896.669	619.388	1298.66	307.728	183.841	496.327	0.398607	4.94984e-06	19.975	543.343	357.643	820.72	7.59062	0.232575	43.2387	18.8872	2.54702	70.4571
RIAU	KAB. SIAK	TUALANG	3457.48	2373.69	4999.8	1178.28	709.556	1896.08	1.69721	3.08018e-05	74.8847	2094.09	1358.05	3154.72	28.6638	0.986952	172.509	74.1107	9.78216	262.664
RIAU	KAB. SIAK	SUNGAI MANDAU	293.692	203.802	421.229	100.083	59.8932	161.44	0.140602	1.79809e-06	6.7152	177.917	117.721	265.496	2.38897	0.0676816	14.465	6.26578	0.782975	23.1306
RIAU	KAB. SIAK	DAYUN	929.3	643.433	1333.01	317.836	190.554	513.214	0.418722	3.88199e-06	20.1735	562.909	367.406	844.868	7.79594	0.244873	45.7105	19.8575	2.48635	70.6466
RIAU	KAB. SIAK	KERINCI KANAN	681.136	472.576	984.205	232.812	139.718	374.467	0.316482	3.11848e-06	15.6472	412.009	271.29	617.957	5.72221	0.179892	34.2225	14.4645	1.77883	52.8247
RIAU	KAB. SIAK	BUNGA RAYA	814.8	567.245	1174.42	277.443	167.797	445.202	0.387933	4.82441e-06	16.8236	494.187	326.742	745.762	6.66631	0.210881	39.9801	17.3193	2.33199	63.2902
RIAU	KAB. SIAK	KOTO GASIB	697.677	484.721	1003.47	238.09	144.416	381.751	0.303396	3.35801e-06	15.2466	422.749	277.041	631.52	5.69868	0.17987	35.6301	14.8031	1.88157	54.4169
RIAU	KAB. SIAK	KANDIS	2200.63	1527.21	3179.92	752.83	455.329	1206.41	0.973868	1.25712e-05	48.7764	1331.47	883.173	1993.05	18.2845	0.501551	109.071	47.1012	6.53252	168.909
RIAU	KAB. SIAK	LUBUK DALAM	594.514	413.937	855.306	201.523	122.192	326.882	0.277125	3.72602e-06	12.6467	360.434	237.811	539.001	4.79671	0.159079	29.1118	12.7528	1.67844	46.1243
RIAU	KAB. SIAK	SABAK AUH	392.947	272.294	564.822	134.172	80.3931	216.605	0.202016	2.20355e-06	8.69716	237.789	155.712	357.111	3.31201	0.0918423	19.2133	8.52954	1.13169	30.1808
RIAU	KAB. SIAK	MEMPURA	512.004	355.903	742.147	175.004	105.754	281.886	0.234149	3.04705e-06	10.9022	310.213	206.251	468.731	4.16135	0.123015	25.2039	11.0549	1.42735	40.7631
RIAU	KAB. SIAK	PUSAKO	233.297	162.211	335.856	79.8441	48.1119	126.994	0.108005	2.1643e-06	5.14228	141.204	93.6672	211.863	1.94692	0.056322	11.7626	4.98918	0.638424	18.1782
RIAU	KAB. KUANTAN SINGINGI	KUANTAN MUDIK	703.707	491.358	1013.05	31.0278	7.78176	82.5609	5.29107	0.134899	33.9289	596.93	407.737	871.132	20.8708	3.88971	65.0668	32.2646	8.16741	84.5898
RIAU	KAB. KUANTAN SINGINGI	KUANTAN TENGAH	1474.63	1028.13	2130.53	65.4195	16.8061	170.975	11.1388	0.291122	72.5452	1249.16	854.976	1824.31	43.7761	8.39454	134.341	67.2787	17.3832	177.762
RIAU	KAB. KUANTAN SINGINGI	SINGINGI	980.427	682.31	1409.68	43.49	11.2002	116.153	7.2725	0.171099	47.3616	831.348	570.139	1208.38	29.2955	5.28996	91.3615	44.4582	11.764	115.147
RIAU	KAB. KUANTAN SINGINGI	KUANTAN HILIR	401.049	276.573	575.393	17.549	4.55221	47.361	3.05605	0.0783959	19.1188	339.718	231.205	491.422	11.8891	2.15208	36.9143	18.1208	4.79864	47.4389
RIAU	KAB. KUANTAN SINGINGI	CERENTI	454.001	313.974	653.5	20.1906	5.24686	53.0569	3.47223	0.0834659	21.5708	383.893	261.876	560.705	13.4307	2.46035	41.7591	20.653	5.36012	53.4295
RIAU	KAB. KUANTAN SINGINGI	BENAI	487.503	339.851	706.901	21.7281	5.7911	56.8459	3.7197	0.0996942	23.0094	413.6	284.522	607.204	14.4552	2.77555	45.0045	22.3407	5.71735	58.8625
RIAU	KAB. KUANTAN SINGINGI	GUNUNGTOAR	393.777	273.117	573.06	17.0081	4.39836	46.2328	3.09346	0.0803112	18.9952	334.065	228.291	494.169	11.5911	2.08523	35.694	18.0728	4.81234	47.9131
RIAU	KAB. KUANTAN SINGINGI	SINGINGI HILIR	1225.95	850.085	1769.12	54.2406	14.4865	143.352	9.35782	0.227714	58.4538	1040.22	717.126	1519.33	35.5087	6.52753	112.856	55.8489	14.7334	146.621
RIAU	KAB. KUANTAN SINGINGI	PANGEAN	569.925	398.082	822.539	25.4658	6.5533	67.3149	4.28431	0.102462	27.2872	483.614	331.176	705.103	17.1409	3.15255	52.7749	25.6069	6.8698	68.0374
RIAU	KAB. KUANTAN SINGINGI	LOGAS TANAH DARAT	713.254	494.567	1030.98	31.5689	8.07079	84.2188	5.43396	0.146559	33.9287	604.53	413.214	885.205	21.0496	3.76528	66.3506	32.6099	8.44337	85.2422
RIAU	KAB. KUANTAN SINGINGI	INUMAN	462.231	322.666	665.869	20.5268	5.18455	54.4898	3.44272	0.0868915	21.8647	392.059	268.491	571.287	13.7735	2.49282	42.9915	21.1867	5.42461	56.1611
RIAU	KAB. KUANTAN SINGINGI	HULU KUANTAN	266.904	184.211	382.137	11.7304	3.06722	31.3821	1.98351	0.0521823	12.7734	225.576	152.878	328.954	7.85525	1.4514	23.9303	12.0622	3.11789	32.1452
RIAU	KAB. KUANTAN SINGINGI	KUANTAN HILIR SEBERANG	313.571	218.991	452.887	13.8508	3.60327	37.2145	2.33722	0.0539146	14.6666	266.405	183.709	387.256	9.24219	1.73555	28.3245	14.3774	3.80783	38.0897
RIAU	KAB. KUANTAN SINGINGI	SENTAJO RAYA	884.133	614.68	1267.11	38.7371	10.131	102.028	6.44337	0.162847	41.7611	748.646	510.643	1086.96	26.1778	4.66464	83.0047	40.4884	10.5695	105.853
RIAU	KAB. KUANTAN SINGINGI	PUCUK RANTAU	313.241	218.686	448.399	13.8355	3.62472	36.5715	2.35472	0.0562826	14.7551	265.813	182.343	386.867	9.12006	1.67859	28.165	14.0995	3.69926	36.9599
RIAU	KAB. KEPULAUAN MERANTI	TEBING TINGGI	2498.54	1124.8	5505.45	26.9761	1.27653	162.998	0	0	0	2394.54	1075.32	5261.1	31.1463	1.92534	178.236	4.03873	0.00248144	78.5405
RIAU	KAB. KEPULAUAN MERANTI	RANGSANG BARAT	764.635	339.726	1685.45	8.2461	0.412215	49.9297	0	0	0	731.366	324.882	1627.96	9.0229	0.494647	53.0634	1.20877	0.000716911	23.1593
RIAU	KAB. KEPULAUAN MERANTI	RANGSANG	774.584	359.765	1729.29	8.58764	0.430253	50.4911	0	0	0	741.235	344.291	1666.21	9.80914	0.565229	53.8247	1.24027	0.00107176	25.1382
RIAU	KAB. KEPULAUAN MERANTI	TEBING TINGGI BARAT	716.409	326.956	1608.7	7.93896	0.39331	47.9462	0	0	0	687.773	310.685	1534.18	8.68791	0.502763	49.3004	1.15903	0.000699582	21.5072
RIAU	KAB. KEPULAUAN MERANTI	MERBAU	610.961	278.47	1352.38	6.62938	0.330519	39.8524	0	0	0	584.824	266.812	1292.77	7.44947	0.425542	42.0692	1.01881	0.000779164	19.6164
RIAU	KAB. KEPULAUAN MERANTI	PULAUMERBAU	630.635	286.793	1402.82	6.88784	0.355638	40.5905	0	0	0	602.318	272.79	1341.12	7.69823	0.501198	44.7869	1.01685	0.000590297	19.0859
RIAU	KAB. KEPULAUAN MERANTI	TEBING TINGGI TIMUR	520.088	234.923	1172.87	5.80045	0.260186	34.4286	0	0	0	497.734	225.675	1125.25	6.41681	0.367935	35.7323	0.875353	0.00046541	16.9337
RIAU	KAB. KEPULAUAN MERANTI	TASIK PUTRI PUYU	670.641	303.533	1496.2	7.53379	0.347389	44.1467	0	0	0	642.158	288.751	1436.08	8.22833	0.457301	46.5898	1.10614	0.000693597	21.1263
RIAU	KAB. KEPULAUAN MERANTI	RANGSANG PESISIR	748.191	335.363	1617.89	8.27401	0.428007	49.6424	0	0	0	719.202	319.788	1545.39	8.97412	0.495299	51.9567	1.21683	0.000612841	24.7901
RIAU	KOTA PEKANBARU	SUKAJADI	3367.37	2333.41	4875.89	2497.79	1691.21	3740.04	2.39832	0.000102636	79.5212	740.009	413.693	1268.2	8.08625	0.0158537	108.101	34.1662	1.6061	180.762
RIAU	KOTA PEKANBARU	PEKANBARU KOTA	1871.52	1311.65	2713.63	1396.89	951.454	2055.19	1.23165	4.51309e-05	45.0722	414.062	226.634	709.902	4.55426	0.00859044	57.4897	18.8664	0.835009	101.195
RIAU	KOTA PEKANBARU	SAIL	1783.06	1236.77	2593.76	1327.48	895.342	1958.21	1.25015	4.59725e-05	43.5642	394.95	217.439	681.31	4.18135	0.00708026	54.2615	18.4698	0.733109	95.9011
RIAU	KOTA PEKANBARU	LIMA PULUH	3112.21	2180.58	4493.41	2319.69	1563.75	3404.88	2.12323	0.000113481	73.9238	690.28	376.824	1181.43	7.81185	0.0130645	101.743	31.9613	1.34276	172.886
RIAU	KOTA PEKANBARU	SENAPELAN	2692.58	1864.87	3904.05	2002.46	1349.94	2972.71	1.80013	9.29207e-05	63.9074	594.335	328.067	1023.03	6.3945	0.00977787	83.6392	27.3931	1.24155	146.509
RIAU	KOTA PEKANBARU	RUMBAI BARAT	1894.44	1309.36	2730.67	1406.58	943.428	2085.96	1.41514	8.53911e-05	45.2218	421.526	231.265	712.551	4.40172	0.0067959	62.891	19.227	0.857969	103.333
RIAU	KOTA PEKANBARU	BUKIT RAYA	7291.34	5078.03	10497.1	5419.23	3684.75	7964.95	5.34481	0.000257986	172.429	1621.68	884.256	2785.08	17.0005	0.0260785	233.663	75.9713	3.48977	398.774
RIAU	KOTA PEKANBARU	BINAWIDYA	5352.62	3724.5	7699.99	3989.63	2694.55	5825.72	3.23331	0.000154883	132.027	1184.86	650.136	2033.96	12.4307	0.0241772	171.978	54.5105	2.55417	287.957
RIAU	KOTA PEKANBARU	MARPOYAN DAMAI	10167.7	7055.58	14495	7579.81	5094.69	11104.4	6.758	0.000305015	245.473	2229.84	1244.23	3842.53	24.2358	0.0306972	329.047	103.616	4.69318	548.127
RIAU	KOTA PEKANBARU	TENAYAN RAYA	7806.01	5439.3	11239.3	5799.92	3915.28	8539.23	5.69306	0.000263931	184.259	1728.83	950.887	2986.12	18.1411	0.0274908	250.956	78.8778	3.40325	418.371
RIAU	KOTA PEKANBARU	PAYUNG SEKAKI	6884.12	4750.03	9914.52	5126.43	3417.39	7501.51	4.54622	0.000177708	158.567	1519.44	825.663	2618.85	16.108	0.0320225	213.936	70.57	3.30484	371.606
RIAU	KOTA PEKANBARU	RUMBAI	6991.31	4857.91	10070.4	5171.24	3515.43	7652.43	4.84783	0.000243122	166.796	1543.2	842.014	2676.8	17.0745	0.0277501	222.061	72.5013	3.14691	377.675
RIAU	KOTA PEKANBARU	TUAHMADANI	10566.1	7367.29	15250.2	7862.68	5333.63	11574.9	6.9356	0.000387146	247.041	2331.86	1275.25	4029.83	25.5784	0.0458636	329.593	107.195	4.8174	570.33
RIAU	KOTA PEKANBARU	KULIM	3673.04	2549.45	5276.16	2735.75	1843.07	4033.05	2.61461	0.000129772	82.5058	814.118	445.14	1392.75	8.93167	0.0140881	125.251	37.7266	1.67384	199.131
RIAU	KOTA PEKANBARU	RUMBAI TIMUR	2362.03	1630.88	3392.25	1761.21	1186.91	2573.84	1.50831	5.88494e-05	54.7324	518.037	284.582	894.309	5.64209	0.00893864	75.5975	24.3126	1.07889	127.55
RIAU	KOTA DUMAI	DUMAI BARAT	1599.41	1109.37	2300.18	767.55	490.287	1172.06	0.225629	8.24836e-08	28.2753	811.551	523.496	1245.55	0	0	0	0.235152	9.96636e-08	29.258
RIAU	KOTA DUMAI	DUMAI TIMUR	2553.85	1767.76	3668.21	1225.6	783.026	1859.86	0.364178	1.71884e-07	44.106	1292.43	831.349	1969.85	0	0	0	0.402292	2.14104e-07	44.7688
RIAU	KOTA DUMAI	BUKIT KAPUR	1914.4	1325.07	2737.01	918.792	586.536	1406.43	0.277037	1.05122e-07	33.2854	971.724	627.577	1481.9	0	0	0	0.258101	7.7375e-08	32.409
RIAU	KOTA DUMAI	SUNGAI SEMBILAN	1598.25	1108.65	2284.05	767.694	487.589	1174.21	0.223763	1.03914e-07	27.5612	808.62	519.407	1224.27	0	0	0	0.222236	8.42367e-08	26.977
RIAU	KOTA DUMAI	MEDANG KAMPAI	644.562	450.672	925.565	309.448	199.067	474.18	0.0936682	4.34847e-08	11.1686	326.005	212.173	499.322	0	0	0	0.0948683	2.95926e-08	10.9909
RIAU	KOTA DUMAI	DUMAI KOTA	1476.28	1030.99	2138.86	709.45	452.965	1091.91	0.220895	1.11569e-07	25.6711	751.243	485.717	1146.59	0	0	0	0.207999	4.75652e-08	25.7844
RIAU	KOTA DUMAI	DUMAI SELATAN	1920.98	1330.28	2762.46	921.564	585.566	1408.6	0.256552	7.68918e-08	33.9592	973.642	626.234	1492.46	0	0	0	0.282443	7.38238e-08	33.688
JAMBI	KAB. KERINCI	GUNUNG RAYA	375.943	169.539	844.774	84.9597	33.8345	210.439	21.1674	5.26018	66.7631	93.7714	37.9491	224.537	159.048	67.9194	373.766	6.90078	0.730134	32.1447
JAMBI	KAB. KERINCI	DANAU KERINCI	582.856	264.071	1293.9	131.527	52.5497	316.54	32.0296	8.14961	102.519	144.013	58.9634	350.327	245.142	104.667	566.241	10.8084	1.1477	52.2861
JAMBI	KAB. KERINCI	SITINJAU LAUT	432.718	194.943	954.386	97.1849	39.4008	237.692	24.0193	6.13716	77.6827	106.507	42.9871	257.653	181.23	78.677	418.062	7.92263	0.746881	37.9095
JAMBI	KAB. KERINCI	AIR HANGAT	462.224	208.963	1021.59	104.226	42.0198	259.259	25.7218	6.57537	82.2385	114.285	46.0425	274.682	194.559	83.4516	449.118	8.37904	0.850841	40.5146
JAMBI	KAB. KERINCI	GUNUNG KERINCI	562.683	253.093	1226.18	126.779	50.6664	304.673	30.7837	8.20234	98.1195	138.5	55.0331	332.219	238.446	100.256	544.859	10.1489	1.05247	46.9576
JAMBI	KAB. KERINCI	BATANG MERANGIN	536.594	240.781	1181.01	121.116	48.1666	291.134	29.6045	7.85471	92.8642	132.643	54.4563	316.806	225.593	95.9201	523.062	9.58384	0.956219	45.5072
JAMBI	KAB. KERINCI	KELILING DANAU	568.062	257.209	1249.43	126.91	51.0229	311.593	31.2586	8.13652	98.4467	140.423	56.3645	338.465	238.448	103.332	550.162	10.4012	0.988663	50.3649
JAMBI	KAB. KERINCI	KAYU ARO	869.611	401.828	1931.75	195.975	78.7165	484.736	48.7665	12.6093	152.18	214.878	88.8701	520.602	363.5	159.992	855.435	15.6854	1.68838	75.0874
JAMBI	KAB. KERINCI	AIR HANGAT TIMUR	874.524	392.033	1889.07	195.399	77.9056	471.454	48.2555	12.0026	152.236	215.165	85.5955	526.72	366.02	156.755	831.964	15.848	1.65116	73.1998
JAMBI	KAB. KERINCI	GUNUNG TUJUH	659.851	297.606	1461.2	149.086	59.4202	365.717	35.7873	9.46044	114.217	162.701	66.8886	395.97	277.736	118.788	641.147	12.1196	1.24784	56.3318
JAMBI	KAB. KERINCI	SIULAK	992.611	445.51	2198.26	223.991	87.2572	549.6	54.7605	14.1721	173.265	243.211	99.6033	602.311	416.215	177.06	957.225	17.7797	1.86468	86.7186
JAMBI	KAB. KERINCI	DEPATI TUJUH	729.049	330.209	1615.35	163.815	66.02	391.704	40.3659	10.5953	127.733	179.697	73.5551	438.027	306.666	131.657	708.634	13.4092	1.35107	62.4374
JAMBI	KAB. KERINCI	SIULAK MUKAI	493.782	221.887	1095.82	111.006	44.3954	273.538	27.4388	7.00974	86.971	122.584	49.2352	297.121	208.046	88.791	478.474	8.8372	0.858338	42.8117
JAMBI	KAB. KERINCI	KAYU ARO BARAT	918.184	414.047	2063.94	206.527	82.5713	515.172	50.3197	13.4117	162.057	226.501	90.9471	560.107	384.317	163.616	905.511	17.0743	1.6242	80.7584
JAMBI	KAB. KERINCI	BUKITKERMAN	573.743	263.478	1267.66	129.894	52.2884	314.047	31.5518	8.24977	101.353	141.198	58.1501	345.396	241.011	104.456	550.855	10.3527	1.06071	49.8806
JAMBI	KAB. KERINCI	AIR HANGAT BARAT	450.312	207.855	1006.4	101.936	41.9741	256.055	25.3404	6.6577	78.6508	111.457	46.4976	273.261	190.231	82.0624	443.816	8.29406	0.839217	39.4622
JAMBI	KAB. KERINCI	TANAH COGOK	392.574	178.835	886.145	88.5527	35.9092	220.686	21.8101	5.6984	69.8658	97.9702	39.6594	238.113	165.833	71.6114	383.346	7.32705	0.743121	34.0368
JAMBI	KAB. KERINCI	DANAU KERINCI BARAT	528.524	245.248	1190.02	120.23	48.4917	294.475	29.4354	7.51541	94.511	131.797	55.0259	322.937	223.307	96.1331	519.927	9.54966	0.945402	45.8186
JAMBI	KAB. MERANGIN	JANGKAT	402.459	180.025	902.815	42.8507	14.4749	119.014	2.82002	0.0650256	22.5645	291.527	126.322	663.51	31.8706	9.79721	92.3825	23.1696	5.98566	72.9673
JAMBI	KAB. MERANGIN	BANGKO	1916.96	868.09	4266.92	203.345	68.9107	553.045	14.2339	0.333404	105.929	1373.77	613.163	3085.52	153.677	45.6992	449.769	108.294	29.1755	343.191
JAMBI	KAB. MERANGIN	MUARA SIAU	409.857	184.435	910.754	44.3151	14.943	122.528	2.99874	0.0848022	22.2306	295.67	131.836	660.65	32.3264	10.0577	96.5918	23.484	5.99228	74.4397
JAMBI	KAB. MERANGIN	SUNGAI MANAU	431.118	194.732	951.775	46.1562	15.4756	125.348	3.01236	0.0711149	23.3395	311.587	138.624	693.022	34.4192	10.6617	99.2594	24.6409	6.3349	78.2753
JAMBI	KAB. MERANGIN	TABIR	1195.54	547.443	2690.89	128.027	43.4287	344.151	8.89701	0.254468	68.3201	860.552	387.561	1952.52	96.2511	28.366	274.159	68.4764	17.811	215.52
JAMBI	KAB. MERANGIN	PAMENANG	1352	615.704	3025.78	144.136	48.6363	389.987	9.5837	0.226674	78.4899	971.596	431.563	2206.76	106.59	31.6458	315.46	76.6874	19.8124	247.355
JAMBI	KAB. MERANGIN	TABIR ULU	334.376	150.537	743.503	35.3827	12.0411	96.4357	2.42808	0.0646248	18.0847	240.848	107.038	541.227	26.1403	7.9086	78.1699	19.0577	4.91426	59.3666
JAMBI	KAB. MERANGIN	TABIR SELATAN	1142.64	522.89	2550.52	120.879	42.0671	333.992	8.33441	0.211827	62.3353	816.791	373.862	1856.59	90.7838	27.6841	268.546	65.1391	16.506	207.269
JAMBI	KAB. MERANGIN	LEMBAH MASURAI	621.863	289.467	1371.55	66.633	23.1495	182.332	4.55722	0.108562	34.1031	450.586	204.689	1006.48	49.6166	15.2463	142.808	35.19	9.54866	112.416
JAMBI	KAB. MERANGIN	BANGKO BARAT	439.095	196.701	971.239	46.2914	15.7502	125.917	3.26122	0.0775019	24.8169	315.831	139.853	708.421	34.8014	10.6122	99.8523	25.1573	6.7074	78.2911
JAMBI	KAB. MERANGIN	NALO TANTAN	734.075	335.477	1639.77	78.8612	27.0748	221.642	5.32853	0.137688	40.4975	527.673	237.692	1197.36	58.9368	18.0039	171.348	41.5654	11.1693	131.624
JAMBI	KAB. MERANGIN	BATANG MASUMAI	466.108	208.015	1054.29	49.4039	16.5472	137.042	3.36168	0.0768028	24.9329	336.193	148.471	767.62	37.1592	11.5391	107.093	26.5841	7.08089	86.9615
JAMBI	KAB. MERANGIN	PAMENANG BARAT	696.7	313.318	1556.32	74.0564	25.3112	207.461	4.97393	0.117333	37.3358	500.35	222.986	1134.19	55.1614	16.5959	158.083	40.0182	10.3681	125.394
JAMBI	KAB. MERANGIN	TABIR ILIR	374.868	168.646	831.328	39.7834	13.2268	108.945	2.75051	0.068827	20.385	269.501	119.895	605.495	29.7696	9.12249	85.9316	21.3485	5.53784	66.9607
JAMBI	KAB. MERANGIN	TABIR TIMUR	312.088	140.188	705.337	33.3199	11.1836	94.4937	2.36165	0.0624156	17.3079	224.05	101.282	513.594	24.945	7.53421	72.0862	17.7669	4.61988	55.668
JAMBI	KAB. MERANGIN	RENAH PEMBARAP	525.983	241.069	1181.11	56.1947	19.5488	153.202	3.85665	0.0885243	28.5588	376.657	170.782	860.752	41.5534	12.8558	123.704	30.0434	7.84695	95.0437
JAMBI	KAB. MERANGIN	PANGKALAN JAMBU	264.82	118.652	597.76	28.0996	9.7892	78.901	1.93533	0.049696	14.925	190.85	84.6022	435.724	21.2244	6.40897	62.3131	15.0788	3.97072	48.3833
JAMBI	KAB. MERANGIN	JANGKAT TIMUR	402.234	181.252	902.434	42.9744	14.6942	118.782	2.95796	0.0698419	22.0614	289.958	129.336	658.282	31.9623	9.55694	92.4962	23.4415	6.23421	72.4759
JAMBI	KAB. MERANGIN	RENAH PAMENANG	563.945	255.287	1246.38	60.1631	20.0376	165.716	4.13069	0.0971704	30.9975	403.297	181.057	912.179	44.7725	13.1794	130.646	31.8409	8.28962	101.091
JAMBI	KAB. MERANGIN	PAMENANG SELATAN	422.001	190.084	935.754	45.3346	15.4387	122.39	3.24076	0.0708218	23.5352	302.989	135.825	681.356	33.5903	10.0822	96.9342	23.7776	6.22873	75.811
JAMBI	KAB. MERANGIN	MARGO TABIR	542.709	246.297	1183.85	57.7963	20.3082	159.644	4.07586	0.0943205	30.1261	389.193	176.063	867.372	43.09	13.304	126.232	30.8756	8.13043	96.8524
JAMBI	KAB. MERANGIN	TABIR LINTAS	328.265	146.713	731.917	34.5115	11.9577	97.0635	2.32476	0.0500665	17.8144	236.115	104.287	535.844	26.0533	7.75317	77.2374	18.7765	5.00204	60.4193
JAMBI	KAB. MERANGIN	TABIR BARAT	378.318	174.225	854.153	40.1634	14.2774	111.796	2.73488	0.0703871	21.0845	272.682	123.842	618.752	30.1039	9.07827	87.4624	21.5591	5.71949	68.3987
JAMBI	KAB. MERANGIN	TIANG PUMPUNG	190.589	86.3358	425.373	20.391	7.09366	55.1457	1.37614	0.0350017	10.4343	137.531	60.7532	310.064	15.1548	4.67244	44.2904	10.7098	2.82315	34.1817
JAMBI	KAB. SAROLANGUN	BATANG ASAI	526.64	367.378	760.544	162.675	95.8132	264.635	37.869	13.2651	84.2892	319.397	211.37	482.059	0	0	0	5.7251e-06	2.3645e-25	3.01391
JAMBI	KAB. SAROLANGUN	LIMUN	511.164	353.767	734.756	157.141	92.314	256.346	36.3377	12.6485	81.595	309.149	203.287	466.531	0	0	0	4.06848e-06	2.74346e-26	2.95626
JAMBI	KAB. SAROLANGUN	SAROLANGUN	1563.36	1085.62	2259.05	480.463	284.547	783.71	111.46	38.3957	252.696	947.141	622.641	1417.46	0	0	0	1.16745e-05	6.01302e-25	7.83301
JAMBI	KAB. SAROLANGUN	PAUH	684.63	475.065	987.817	211.757	124.261	343.526	49.1239	17.5003	109.626	417.417	274.501	620.569	0	0	0	6.7769e-06	8.12153e-26	3.76474
JAMBI	KAB. SAROLANGUN	PELAWAN	943.731	653.187	1358.84	291.043	172.974	476.083	66.9852	23.1593	148.936	572.857	376.139	863.202	0	0	0	9.30449e-06	4.58029e-25	4.98883
JAMBI	KAB. SAROLANGUN	MANDIANGIN	662.403	458.799	952.852	203.15	120.235	333.555	47.0495	16.3854	105.487	401.59	263.066	599.466	0	0	0	8.17025e-06	5.05068e-26	3.83277
JAMBI	KAB. SAROLANGUN	AIR HITAM	696.845	483.642	1007.42	213.394	126.479	349.761	50.0025	17.2101	110.883	423.959	279.562	634.809	0	0	0	7.73644e-06	2.07488e-25	3.4235
JAMBI	KAB. SAROLANGUN	BATHIN VIII	560.87	390.267	806.612	173.575	102.365	278.512	39.5668	14.0376	89.2753	340.919	223.551	509.724	0	0	0	5.18091e-06	2.75655e-26	2.88508
JAMBI	KAB. SAROLANGUN	SINGKUT	1107.04	767.976	1593.85	341.237	200.573	554.867	78.8907	27.3772	176.36	671.952	440.907	1003.84	0	0	0	1.26365e-05	2.45754e-26	5.38118
JAMBI	KAB. SAROLANGUN	CERMIN NAN GEDANG	371.985	258.34	536.89	114.379	67.8944	186.616	26.4695	9.26764	61.339	226.173	149.612	338.943	0	0	0	6.35876e-06	9.68894e-26	1.90475
JAMBI	KAB. SAROLANGUN	MANDIANGIN TIMUR	350.12	242.923	503.286	107.422	63.3779	173.669	25.0935	8.75319	56.2681	212.396	140.079	320.388	0	0	0	4.8513e-06	3.50195e-26	1.90626
JAMBI	KAB. BATANGHARI	MERSAM	933.15	484.486	1792.22	2.23461	0.0040042	32.3079	4.30762	0.0360825	40.779	772.135	399.457	1488.4	96.1445	34.6311	236.858	34.2122	7.03816	112.506
JAMBI	KAB. BATANGHARI	MUARA TEMBESI	978.414	516.012	1871.81	2.35203	0.00437456	34.5936	4.63424	0.0380686	41.8482	813.37	420.694	1551.58	99.2095	36.3996	246.749	35.721	7.22923	119.576
JAMBI	KAB. BATANGHARI	MUARA BULIAN	1945.02	1019.83	3720.22	4.60999	0.00838066	62.7045	9.26044	0.0803379	84.6385	1613.28	832.468	3108.88	200.935	71.1258	487.166	71.2897	14.994	230.706
JAMBI	KAB. BATANGHARI	BATIN XXIV	899.331	467.02	1725.87	2.15762	0.00443902	31.0126	4.29753	0.038369	39.4171	747.003	385.563	1441.37	92.3885	33.1031	228.895	33.2094	7.06221	106.284
JAMBI	KAB. BATANGHARI	PEMAYUNG	1054.12	548.647	2004.52	2.53526	0.00463022	37.2402	4.67594	0.0384882	44.3679	873.904	450.774	1661.54	108.094	39.342	263.741	38.2351	7.82081	127.248
JAMBI	KAB. BATANGHARI	MARO SEBO ULU	1082.97	565.137	2086.37	2.72088	0.00489819	36.5549	4.86786	0.045636	46.5921	898.148	462.521	1738.03	110.592	40.615	270.825	38.7204	8.20007	129.876
JAMBI	KAB. BATANGHARI	BAJUBANG	1197.24	621.984	2263.62	2.81652	0.00510125	39.65	5.54315	0.0481764	51.5024	992.842	510.703	1894.72	121.303	43.9148	300.84	43.1359	8.92202	144.705
JAMBI	KAB. BATANGHARI	MARO SEBO ILIR	435.327	227.279	836.593	1.10588	0.00244419	15.2836	1.99693	0.0185716	18.9443	362.088	186.283	702.086	44.4261	15.9884	109.751	15.7882	3.22904	52.2646
JAMBI	KAB. MUARO JAMBI	JAMBI LUAR KOTA	2013.19	887.356	4471.65	167.112	52.6769	478.069	11.5524	0.17869	97.9547	1680.93	739.514	3753.36	85.7318	18.8075	297.553	12.8131	0.264796	106.222
JAMBI	KAB. MUARO JAMBI	SEKERNAN	1351.77	616.087	3012.3	111.274	34.9051	329.557	7.56672	0.101888	69.2812	1126.93	513.435	2531.9	57.8971	13.0892	198.215	8.87595	0.160667	72.1814
JAMBI	KAB. MUARO JAMBI	KUMPEH	739.9	334.839	1665.18	61.3776	18.9767	177.894	4.37474	0.0598521	36.869	617.001	277.198	1402.66	31.5455	6.96359	110.531	4.67469	0.0854864	38.5332
JAMBI	KAB. MUARO JAMBI	MARO SEBO	649.029	297.155	1428.24	54.5047	17.1167	155.484	3.80395	0.0498542	32.3601	541.105	246.779	1205.23	27.9047	6.18163	95.1591	4.16661	0.0901852	32.6841
JAMBI	KAB. MUARO JAMBI	MESTONG	1186.57	540.672	2638.73	99.3047	31.0752	285.712	7.0307	0.0991777	59.6154	989.69	449.015	2207.33	50.4517	10.9072	176.604	7.71877	0.16278	63.2531
JAMBI	KAB. MUARO JAMBI	KUMPEH ULU	1754.16	793.247	3911.56	145.432	45.715	431.362	10.3601	0.137378	87.0827	1464.26	656.793	3276.87	75.4788	16.3553	254.909	11.2424	0.204529	93.3703
JAMBI	KAB. MUARO JAMBI	SUNGAI BAHAR	847.14	382.231	1869.49	70.5186	21.8765	199.481	4.70192	0.0729302	40.1756	706.719	315.528	1576.24	35.9962	7.99845	125.541	5.45172	0.10817	43.7334
JAMBI	KAB. MUARO JAMBI	SUNGAI GELAM	2092.37	945.202	4628.36	173.707	55.2291	493.001	11.8115	0.17677	104.503	1748.59	778.554	3903.34	89.1952	19.842	305.62	13.7284	0.263177	110.134
JAMBI	KAB. MUARO JAMBI	BAHAR UTARA	403.086	179.045	878.333	33.1323	10.4785	93.9787	2.32409	0.0340365	19.397	337.24	149.721	738.224	17.275	3.82046	60.1281	2.51466	0.0500831	20.9118
JAMBI	KAB. MUARO JAMBI	BAHAR SELATAN	498.752	223.741	1118.11	41.7583	13.0167	121.554	2.83977	0.0394456	24.0959	416.828	187.98	937.508	21.1415	4.57506	73.4883	3.27858	0.0664469	25.8609
JAMBI	KAB. MUARO JAMBI	TAMAN RAJO	402.413	181.631	890.177	33.5281	10.4068	96.2742	2.26198	0.0317784	20.7046	336.181	150.13	753.172	17.3577	3.77904	58.5546	2.63732	0.049656	21.1063
JAMBI	KAB. TANJUNG JABUNG BARAT	TUNGKAL ULU	518.528	266.389	991.1	17.477	3.43816	60.4333	2.67574	0.0344028	23.1362	311.509	156.436	616.048	77.3031	31.9245	179.123	93.4336	40.1137	204.755
JAMBI	KAB. TANJUNG JABUNG BARAT	TUNGKAL ILIR	2649.69	1376.77	5057.04	90.5709	17.6485	309.23	13.3117	0.175409	116.413	1586.34	793.321	3080.28	396.375	163.284	911.391	480.872	206.53	1080.48
JAMBI	KAB. TANJUNG JABUNG BARAT	PENGABUAN	936.604	481.249	1786.84	32.2817	6.38498	110.564	4.93482	0.0629434	39.7594	562.286	278.349	1095.32	141.513	57.2233	318.984	168.808	72.8573	378.683
JAMBI	KAB. TANJUNG JABUNG BARAT	BETARA	1068.31	553.633	2077.14	36.438	7.15346	125.544	5.85768	0.0767532	50.0902	640.047	321.789	1281.41	161.589	66.5834	367.398	194.82	84.1322	432.132
JAMBI	KAB. TANJUNG JABUNG BARAT	MERLUNG	575.492	295.798	1104.77	19.5623	3.75986	66.1338	3.08868	0.0412975	26.2282	345.215	173.018	680.051	86.3122	34.5145	199.372	103.865	44.9554	233.545
JAMBI	KAB. TANJUNG JABUNG BARAT	TEBING TINGGI	1294.01	679.424	2495.88	44.0687	8.9073	150.396	6.56873	0.0847479	58.1927	771.529	397.408	1542.1	193.983	79.9513	443.657	236.004	101.362	520.708
JAMBI	KAB. TANJUNG JABUNG BARAT	BATANG ASAM	1197.25	630.687	2328.95	41.4786	8.11297	141.251	6.41933	0.0744519	55.5689	719.255	369.048	1423.69	180.226	74.8873	413.396	215.635	95.279	487.79
JAMBI	KAB. TANJUNG JABUNG BARAT	RENAH MENDALUH	541.293	282.605	1036.24	18.9617	3.67188	64.6467	3.00281	0.0366617	24.0897	323.818	163.461	631.891	81.8052	33.589	187.422	98.2954	42.9876	221.298
JAMBI	KAB. TANJUNG JABUNG BARAT	MUARA PAPALIK	369.203	189.878	712.834	12.6369	2.44247	42.9724	1.99216	0.0254711	16.7263	220.907	110.51	436.531	55.4465	22.5998	128.179	66.61	28.9413	149.128
JAMBI	KAB. TANJUNG JABUNG BARAT	SEBERANG KOTA	324.272	168.36	628.726	11.2257	2.17689	37.3188	1.76638	0.0200498	14.7445	194.949	98.0332	382.445	48.5591	19.8636	112.11	59.1131	25.8134	133.074
JAMBI	KAB. TANJUNG JABUNG BARAT	BRAM ITAM	683.004	350.985	1311.25	23.49	4.70314	79.1789	3.69055	0.0472749	31.7667	407.464	204.944	796.386	101.562	42.2937	234.145	123.712	52.3337	276.986
JAMBI	KAB. TANJUNG JABUNG BARAT	KUALA BETARA	487.635	252.102	923.18	16.904	3.36552	55.725	2.61969	0.0306229	22.0898	292.081	147.946	572.66	72.8808	30.0511	165.733	88.4883	38.0526	195.402
JAMBI	KAB. TANJUNG JABUNG BARAT	SENYERANG	895.168	465.441	1720.44	30.4066	5.81901	104.299	4.92876	0.0607704	40.2788	532.643	274.049	1056.18	134.738	55.121	310.405	162.215	68.6007	357.473
JAMBI	KAB. TANJUNG JABUNG TIMUR	MUARA SABAK TIMUR	1154.55	526.229	2548.68	232.829	92.4781	589.234	18.2262	1.55988	91.3809	730.765	324.419	1646.25	90.962	27.792	261.86	44.211	9.22385	156.8
JAMBI	KAB. TANJUNG JABUNG TIMUR	NIPAH PANJANG	940.123	425.608	2077.62	193.033	74.4533	470.092	15.0949	1.24722	75.6628	597.09	265.561	1343.92	73.863	22.3292	215.72	36.4393	7.23132	128.499
JAMBI	KAB. TANJUNG JABUNG TIMUR	MENDAHARA	938.172	421.937	2071.98	190.098	75.4506	480.977	15.0959	1.32889	77.8386	592.599	262.42	1330.63	74.5219	22.3097	220.48	35.6794	6.9983	125.612
JAMBI	KAB. TANJUNG JABUNG TIMUR	RANTAU RASAU	915.565	400.319	2044.11	184.627	74.0492	461.905	14.4817	1.32291	72.5905	576.975	248.981	1314.04	72.1792	21.6719	210.602	34.8745	7.26629	122.114
JAMBI	KAB. TANJUNG JABUNG TIMUR	S A D U	476.787	214.597	1068.98	96.3703	38.4672	241.461	7.63305	0.649906	37.6931	302.199	133.046	690.798	37.96	11.4689	110.542	18.3545	3.77763	64.2822
JAMBI	KAB. TANJUNG JABUNG TIMUR	DENDANG	603.545	272.688	1348.87	122.98	48.0321	305.014	9.7192	0.846833	47.7975	380.617	170.082	862.787	48.4077	14.5063	140.523	23.1364	4.61999	83.7657
JAMBI	KAB. TANJUNG JABUNG TIMUR	MUARA SABAK BARAT	823.492	371.143	1828.41	168.554	65.4514	412.845	13.3164	1.14903	66.9518	520.879	231.24	1172.16	65.2672	19.4937	188.558	31.3311	6.57168	111.963
JAMBI	KAB. TANJUNG JABUNG TIMUR	KUALA JAMBI	518.272	232.798	1172	104.375	41.3714	262.961	8.38634	0.690634	41.8764	327	143.61	748.016	41.2426	12.524	123.154	19.6841	3.89839	72.6038
JAMBI	KAB. TANJUNG JABUNG TIMUR	MENDAHARA ULU	609.411	275.807	1345.22	123.204	48.0794	301.243	9.69379	0.860197	48.5714	384.26	171.328	880.92	47.9503	14.8305	138.325	23.4888	5.01694	80.6343
JAMBI	KAB. TANJUNG JABUNG TIMUR	GERAGAI	958.356	435.058	2123.64	194.154	75.9527	489.717	14.9657	1.28819	73.9607	605.54	271.362	1380.57	75.339	22.9168	218.259	36.2612	7.59062	131.03
JAMBI	KAB. TANJUNG JABUNG TIMUR	BERBAK	380.236	171.852	833.001	76.825	30.928	192.146	6.11313	0.518795	30.3505	240.891	107.408	542.116	29.9539	9.06028	88.3236	14.6934	3.01508	52.5923
JAMBI	KAB. BUNGO	TANAH TUMBUH	446.144	308.237	642.378	19.9938	5.28939	53.5942	0.00561686	4.56323e-13	5.41825	394.405	269.398	572.907	22.8673	6.46323	56.8062	0.367993	2.94503e-05	10.6701
JAMBI	KAB. BUNGO	RANTAU PANDAN	307.395	214.772	449.197	14.0213	3.74092	37.2218	0.00401831	7.41179e-13	3.83569	272.154	187.052	400.247	15.9753	4.55008	39.5683	0.274937	2.08891e-05	7.95375
JAMBI	KAB. BUNGO	PASAR MUARO BUNGO	623.188	434.315	899.127	28.2214	7.52885	73.8298	0.00667005	8.53533e-13	7.35566	550.93	379.367	798.469	32.0024	9.29364	80.6999	0.516111	3.3932e-05	15.5716
JAMBI	KAB. BUNGO	JUJUHAN	552.479	382.425	798.211	24.9687	6.73487	65.4419	0.00582108	1.0816e-12	6.62824	486.818	335.006	708.546	28.5468	8.15027	73.2508	0.432105	3.50001e-05	13.4976
JAMBI	KAB. BUNGO	TANAH SEPENGGAL	714.15	495.787	1024.1	32.4987	8.64722	85.1654	0.00853781	3.6299e-13	8.79685	631.4	432.776	908.549	36.6516	10.6635	93.4902	0.581125	5.17643e-05	17.9634
JAMBI	KAB. BUNGO	PELEPAT	1042.28	723.149	1503.66	47.6991	12.9221	126.239	0.0119721	1.01327e-12	12.2861	916.406	631.396	1334.69	53.9682	15.5956	138.1	0.959461	6.89381e-05	25.978
JAMBI	KAB. BUNGO	LIMBUR LUBUK MENGKUANG	492.366	340.377	708.449	22.6226	6.11361	59.4968	0.00665927	5.58875e-13	6.12429	433.527	297.492	632.208	25.8159	7.45972	64.2928	0.396987	3.6707e-05	11.9039
JAMBI	KAB. BUNGO	MUKO-MUKO BATHIN VII	458.117	318.22	661.902	20.7634	5.55397	56.0013	0.00646961	3.42938e-13	5.19934	403.337	279.128	586.399	23.9586	6.83318	59.7038	0.384391	3.14838e-05	11.2025
JAMBI	KAB. BUNGO	PELEPAT ILIR	1503.44	1044.29	2182.92	68.9359	19.0243	181.139	0.0175297	2.72045e-12	18.4068	1326.57	911.501	1938.56	76.3261	22.1355	190.357	1.20554	8.87501e-05	36.9271
JAMBI	KAB. BUNGO	BATIN II BABEKO	426.596	297.278	610.149	19.482	5.25485	50.9548	0.00434719	5.04622e-13	4.78368	376.775	259.86	542.534	21.9061	6.47883	54.2994	0.328286	2.88395e-05	10.5144
JAMBI	KAB. BUNGO	BATHIN III	778.254	538.585	1121.34	35.4015	9.25561	90.7955	0.00986552	9.4936e-13	9.56373	686.799	468.282	1001.44	40.1364	11.5233	98.0923	0.674245	5.26638e-05	19.646
JAMBI	KAB. BUNGO	BUNGO DANI	803.008	555.533	1162.55	36.9662	10.0521	95.8182	0.00762241	1.19307e-12	9.60829	708.209	482.27	1033.14	41.8722	12.3641	104.394	0.682145	5.60927e-05	19.1772
JAMBI	KAB. BUNGO	RIMBO TENGAH	977.811	676.333	1405.03	44.6931	11.8799	116.763	0.0109564	1.90929e-12	11.613	865.314	592.186	1257.86	49.538	14.71	125.679	0.815963	4.58578e-05	23.5907
JAMBI	KAB. BUNGO	BATHIN III ULU	280.701	195.771	404.579	12.7073	3.48974	33.2081	0.00340377	2.2563e-13	3.41284	247.812	170.85	357.472	14.6417	4.22706	36.2663	0.235985	1.56286e-05	6.94506
JAMBI	KAB. BUNGO	BATHIN II PELAYANG	260.893	181.756	379.773	11.9747	3.21676	31.5803	0.00291509	2.59277e-13	3.11336	230.571	157.931	338.274	13.6499	3.88613	33.6047	0.199886	1.56035e-05	6.65236
JAMBI	KAB. BUNGO	JUJUHAN ILIR	299.115	206.132	430.724	13.57	3.56613	36.1915	0.00422297	6.02182e-13	3.91755	264.397	180.329	384.692	15.3779	4.43762	38.5966	0.23815	1.9212e-05	7.29269
JAMBI	KAB. BUNGO	TANAH SEPENGGAL LINTAS	722.276	502.766	1037.29	32.3168	8.53417	86.7145	0.00905258	7.78625e-13	8.51223	636.541	437.38	922.746	37.2132	10.7409	94.916	0.57344	4.05404e-05	17.6029
JAMBI	KAB. TEBO	TEBO TENGAH	1492.9	777.559	2873.55	209.782	86.1388	485.529	0.141165	1.3294e-08	24.8741	1033.39	527.824	2028.13	198.49	80.0646	461.532	9.52624	0.148664	73.2143
JAMBI	KAB. TEBO	TEBO ILIR	1049.72	549.311	2014.69	148.989	59.9858	345.982	0.0825641	2.99657e-09	17.2257	726.055	370.851	1415.52	141.634	55.7998	327.42	6.72668	0.118391	52.1558
JAMBI	KAB. TEBO	TEBO ULU	1218.21	639.298	2345.41	174.36	71.8869	402.118	0.100396	4.92564e-09	19.8385	846.073	433.037	1656.54	162.8	65.7314	383.399	7.63541	0.14027	60.4706
JAMBI	KAB. TEBO	RIMBO BUJANG	2294.45	1199.96	4440.21	323.903	134.528	768.008	0.213084	7.97302e-09	38.3225	1597.7	810.465	3140.3	304.316	124.17	715.46	14.7149	0.26737	109.177
JAMBI	KAB. TEBO	SUMAY	894.636	455.952	1716.56	127.672	51.1819	296.33	0.0902021	5.3302e-09	13.8425	619.742	310.027	1207.85	118.085	46.8728	280.464	5.6177	0.0968096	43.8353
JAMBI	KAB. TEBO	VII KOTO	714.346	365.038	1376.2	101.812	40.8525	233.642	0.0636984	5.43738e-09	11.9387	494.234	248.377	968.223	95.1022	37.7848	220.957	4.52293	0.0819019	35.4764
JAMBI	KAB. TEBO	RIMBO ULU	1367.79	702.027	2642.63	194.965	77.1879	455.301	0.119218	7.89099e-09	21.9319	945.249	478.75	1861.48	183.976	73.1662	425.879	8.65012	0.165637	65.8798
JAMBI	KAB. TEBO	RIMBO ILIR	845.337	441.937	1653.97	121.201	49.2734	284.644	0.0815499	5.47959e-09	13.6753	582.688	299.045	1169.55	113.38	45.9068	267.43	5.26366	0.0917648	39.7263
JAMBI	KAB. TEBO	TENGAH ILIR	997.852	510.904	1897.18	141.291	56.3318	323.276	0.0869165	7.49726e-09	16.4731	688.01	344.822	1333.18	130.942	51.6118	313.622	6.28785	0.131051	49.4126
JAMBI	KAB. TEBO	SERAI SERUMPUN	382.374	196.87	735.948	54.5418	21.9673	126.667	0.0326464	2.52433e-09	6.53946	266.618	133.497	522.41	50.8544	19.7789	119.897	2.40862	0.045491	18.3289
JAMBI	KAB. TEBO	VII KOTO ILIR	700.454	366.056	1333.79	99.2097	40.1151	229.699	0.0664427	7.20894e-09	11.4513	484.169	246.339	935.874	94.2393	37.4456	220.212	4.70455	0.0800953	34.2917
JAMBI	KAB. TEBO	MUARA TABIR	656.639	341.738	1279.17	93.5293	37.3728	221.94	0.0573609	3.85326e-09	10.9971	457.302	230.434	901.278	87.4512	35.0908	205.011	4.17014	0.0777213	32.5747
JAMBI	KOTA JAMBI	TELANAIPURA	2655.85	1842.29	3843.15	2415	1664.18	3517.95	0	0	0	211.612	77.3405	464.019	0.287999	4.01474e-08	38.9141	0.418298	1.86844e-07	47.5379
JAMBI	KOTA JAMBI	JAMBI SELATAN	2871.36	1988.65	4139.94	2596.82	1794.26	3779.44	0	0	0	227.569	84.6902	499.035	0.33093	3.69695e-08	45.0606	0.391427	1.85799e-07	47.6338
JAMBI	KOTA JAMBI	JAMBI TIMUR	3267.99	2272.9	4730.2	2962.58	2040.25	4306	0	0	0	262.296	96.4009	571.702	0.355169	4.86002e-08	53.9164	0.463848	1.94006e-07	55.4206
JAMBI	KOTA JAMBI	PASAR JAMBI	557.696	389.492	804.11	505.988	350.78	732.431	0	0	0	44.1294	16.523	98.1065	0.069866	7.87245e-09	9.35256	0.0913337	2.29254e-08	9.52967
JAMBI	KOTA JAMBI	PELAYANGAN	663.62	458.579	947.578	600.535	413.614	869.249	0	0	0	53.0865	19.8492	114.533	0.0688249	6.05162e-09	10.5293	0.0903754	3.81782e-08	10.935
JAMBI	KOTA JAMBI	DANAU TELUK	654.993	455.675	938.323	594.551	410.849	858.981	0	0	0	51.9168	19.3876	113.963	0.0706942	1.01867e-08	11.0352	0.095191	2.85294e-08	10.6308
JAMBI	KOTA JAMBI	KOTA BARU	4236.66	2925.91	6047.34	3841.1	2624.44	5515.98	0	0	0	339.01	127.504	721.843	0.511168	9.92498e-08	71.0432	0.683998	2.74986e-07	76.4629
JAMBI	KOTA JAMBI	JELUTUNG	2950.52	2054.57	4287.78	2676.15	1842.73	3890.53	0	0	0	235.983	87.0133	521.513	0.337216	4.07638e-08	48.8472	0.419017	1.92615e-07	53.1212
JAMBI	KOTA JAMBI	ALAM BARAJO	5337.27	3686.31	7683.99	4847.69	3330.28	7047.92	0	0	0	423.238	161.405	910.377	0.509119	3.39874e-08	84.9878	0.751229	3.14513e-07	93.9577
JAMBI	KOTA JAMBI	DANAU SIPIN	2111.87	1468.69	3061.65	1917.36	1324.74	2796.56	0	0	0	170.226	62.3764	370.016	0.22528	3.06848e-08	34.222	0.312398	1.12924e-07	35.3012
JAMBI	KOTA JAMBI	PAAL MERAH	5363.52	3748.82	7753.68	4873.25	3379.17	7067.59	0	0	0	429.209	156.666	933.329	0.592791	1.18874e-07	94.842	0.855149	4.1841e-07	95.0625
JAMBI	KOTA SUNGAI PENUH	SUNGAI PENUH	372.38	258.704	536.818	286.451	194.19	421.239	2.10378e-12	7.42484e-54	0.677675	41.8851	18.0087	84.2217	31.8583	12.3377	68.0363	5.29453	0.422649	23.6557
JAMBI	KOTA SUNGAI PENUH	PESISIR BUKIT	452.059	314.404	651.975	345.923	236.309	509.75	4.22367e-12	8.87805e-52	0.779434	50.8111	22.4833	100.845	39.0217	15.0749	83.5693	6.58631	0.500153	28.8789
JAMBI	KOTA SUNGAI PENUH	HAMPARAN RAWANG	553.379	383.53	798.114	424.519	287.927	622.617	5.8711e-12	8.35115e-51	0.941523	62.14	26.9241	122.989	47.8445	19.0073	102.983	7.80598	0.544244	34.0615
JAMBI	KOTA SUNGAI PENUH	TANAH KAMPUNG	386.171	268.338	553.282	296.336	200.512	432.963	4.48033e-12	2.09151e-52	0.557937	42.9025	18.885	85.3796	33.2378	13.0564	71.2036	5.51846	0.385712	24.2976
JAMBI	KOTA SUNGAI PENUH	KUMUN DEBAI	382.658	265.806	550.063	293.283	200.265	428.613	3.83688e-12	9.9066e-54	0.662283	42.8748	18.7847	85.9783	32.9615	12.9509	70.3662	5.5459	0.407031	24.0251
JAMBI	KOTA SUNGAI PENUH	PONDOK TINGGI	658.479	460.065	949.278	504.716	343.25	741.269	5.78342e-12	1.14801e-52	1.172	73.7009	31.8013	146.809	57.0086	22.431	123.705	9.296	0.711323	42.3797
JAMBI	KOTA SUNGAI PENUH	KOTO BARU	342.42	238.083	494.495	262.917	178.152	385.473	4.06078e-12	1.0529e-52	0.57696	38.2845	16.9361	75.9969	29.7706	11.464	62.2034	4.92429	0.374112	21.6878
JAMBI	KOTA SUNGAI PENUH	SUNGAI BUNGKAL	388.734	270.904	563.674	298.123	201.901	440.915	1.03588e-11	9.75774e-52	0.657162	43.6785	18.6658	87.5956	33.7532	13.4032	72.5524	5.49973	0.392339	23.7285
SUMATERA SELATAN	KAB. OGAN KOMERING ULU	SOSOH BUAY RAYAP	393.242	273.894	568.703	117.774	69.3065	194.625	3.73445	0.145871	21.4266	182.925	116.651	281.015	35.3696	14.1554	75.4339	43.2137	18.6292	86.513
SUMATERA SELATAN	KAB. OGAN KOMERING ULU	PENGANDONAN	287.386	199.255	414.207	86.425	50.7734	140.055	2.7742	0.119618	15.3992	133.362	84.995	206.314	25.8957	10.4573	55.258	31.3557	13.8683	63.1614
SUMATERA SELATAN	KAB. OGAN KOMERING ULU	PENINJAUAN	915.082	635.596	1306.48	272.92	163.17	443.251	8.78974	0.351592	48.3689	425.601	269.221	653.304	82.1527	32.1988	173.576	100.742	44.7593	201.262
SUMATERA SELATAN	KAB. OGAN KOMERING ULU	BATURAJA BARAT	1047.94	724.069	1517.71	314.651	182.55	513.358	10.1037	0.395288	54.7416	487.032	308.438	751.89	95.2108	36.4296	201.204	115.28	49.6967	230.025
SUMATERA SELATAN	KAB. OGAN KOMERING ULU	BATURAJA TIMUR	2984.24	2066.22	4314.23	893.116	528.83	1468.27	28.044	1.08462	157.313	1378.75	881.001	2130.26	269.178	106.799	564.763	327.025	142.479	659.859
SUMATERA SELATAN	KAB. OGAN KOMERING ULU	ULU OGAN	244.273	170.44	350.937	73.6138	43.756	119.356	2.28459	0.0954631	12.8572	113.37	72.8961	174.939	22.1077	8.81897	45.839	26.8012	11.5149	53.1695
SUMATERA SELATAN	KAB. OGAN KOMERING ULU	SEMIDANG AJI	820.578	570.002	1185.2	246.687	144.809	403.043	7.69761	0.303998	42.6949	380.976	242.758	592.203	73.6111	29.7635	156.754	90.3751	38.8798	181.264
SUMATERA SELATAN	KAB. OGAN KOMERING ULU	LUBUK BATANG	940.861	656.471	1359.37	280.849	166.277	459.113	9.12489	0.376269	50.5428	440.117	279.737	674.282	84.4294	33.2794	178.885	102.592	44.7332	206.254
SUMATERA SELATAN	KAB. OGAN KOMERING ULU	LENGKITI	719.758	498.333	1027.68	216.116	126.235	352.788	6.82807	0.291923	37.2647	335.295	211.641	515.245	64.5307	25.8001	138.239	79.1295	34.0077	158.002
SUMATERA SELATAN	KAB. OGAN KOMERING ULU	SINAR PENINJAUAN	637.708	442.879	914.517	190.065	111.602	313.091	6.08349	0.25792	33.5148	295.896	188.624	457.896	57.4925	23.2231	119.514	70.5879	30.6477	138.243
SUMATERA SELATAN	KAB. OGAN KOMERING ULU	LUBUK RAJA	862.751	595.08	1246.35	258.743	151.488	426.344	8.29577	0.316439	45.5036	403.139	253.13	615.391	77.7064	30.8727	165.563	94.6618	41.3927	189.797
SUMATERA SELATAN	KAB. OGAN KOMERING ULU	MUARA JAYA	211.169	147.028	301.863	63.3951	37.5865	103.218	1.99713	0.0809568	10.824	98.1946	62.7851	150.801	19.0434	7.70397	40.5559	23.2258	10.082	46.8031
SUMATERA SELATAN	KAB. OGAN KOMERING ULU	KEDATON PENINJAUAN RAYA	367.234	256.663	528.532	110.458	64.9246	180.297	3.54776	0.132019	19.0953	170.427	109.143	263.087	32.929	13.2963	69.8957	40.3718	17.2775	80.3769
SUMATERA SELATAN	KAB. OGAN KOMERING ILIR	TANJUNG LUBUK	975.872	443.216	2133.68	49.4257	11.8417	158.411	100.822	34.6773	278.498	592.022	261.527	1326.51	173.542	66.9796	433.198	26.7006	4.12385	104.67
SUMATERA SELATAN	KAB. OGAN KOMERING ILIR	PEDAMARAN	1290.35	581.748	2840.29	65.044	16.1659	207.763	134.473	45.543	369.954	784.581	346.723	1762.21	231.368	89.0034	579.69	34.6684	5.41366	138.894
SUMATERA SELATAN	KAB. OGAN KOMERING ILIR	MESUJI	1218.28	548.122	2659.09	61.5702	14.6337	198.668	128.111	42.642	353.318	738.296	328.945	1650.54	217.199	83.7164	545.292	32.9732	5.17357	130.498
SUMATERA SELATAN	KAB. OGAN KOMERING ILIR	KAYU AGUNG	2136.62	981.794	4784.99	107.748	26.1229	351.569	225.273	74.9228	612.924	1297.91	576.47	2950.99	381.68	148.805	991.755	57.8438	8.88456	239.807
SUMATERA SELATAN	KAB. OGAN KOMERING ILIR	SIRAH PULAU PADANG	1246.15	559.343	2785.6	61.9635	14.9532	207.876	131.967	44.388	365.004	753.089	332.576	1726.48	226.048	83.7375	565.393	33.9348	5.38576	132.232
SUMATERA SELATAN	KAB. OGAN KOMERING ILIR	TULUNG SELAPAN	1284.75	585.591	2827.23	63.0834	15.7287	210.295	135.429	45.4133	367.75	785.145	349.502	1754.7	231.407	88.1362	580.777	35.2097	5.40436	139.33
SUMATERA SELATAN	KAB. OGAN KOMERING ILIR	PAMPANGAN	830.628	376.992	1846.36	41.7063	10.3518	137.297	86.7393	29.5583	239.71	505.441	223.642	1146.72	147.914	57.587	381.99	22.5403	3.23301	91.2766
SUMATERA SELATAN	KAB. OGAN KOMERING ILIR	LEMPUING	2054.48	926.766	4520.61	102.453	25.3625	335.899	215.433	73.0151	589.793	1248.5	552.082	2795.12	370.278	139.909	922.159	55.8916	8.51956	220.297
SUMATERA SELATAN	KAB. OGAN KOMERING ILIR	AIR SUGIHAN	963.728	434.151	2147.68	48.029	12.0938	156.949	101.26	34.9645	276.13	582.405	254.358	1315.52	172.536	66.4367	439.282	26.4681	4.00542	106.86
SUMATERA SELATAN	KAB. OGAN KOMERING ILIR	SUNGAI MENANG	885.545	397.028	1932.46	44.4775	10.999	147.061	93.0233	30.5641	252.736	536.522	233.664	1198.17	159.139	60.4305	403.047	23.933	3.81749	95.0788
SUMATERA SELATAN	KAB. OGAN KOMERING ILIR	JEJAWI	1102.27	497.963	2415.47	54.7798	13.0355	180.735	114.954	37.494	312.701	669.182	295.884	1492.87	197.321	75.5909	498.876	29.6874	4.67007	121.177
SUMATERA SELATAN	KAB. OGAN KOMERING ILIR	CENGAL	939.988	428.662	2086.97	47.2333	11.6454	155.746	98.2348	33.5162	273.051	571.448	254.543	1300.39	169.291	64.666	421.899	25.9831	4.01803	105.52
SUMATERA SELATAN	KAB. OGAN KOMERING ILIR	PANGKALAN LAMPAM	775.863	351.593	1716.41	39.091	9.7312	125.045	81.0722	27.8457	220.077	471.022	206.787	1063.65	139.771	52.7741	346.921	21.2297	3.1753	85.481
SUMATERA SELATAN	KAB. OGAN KOMERING ILIR	MESUJI MAKMUR	1569.32	704.88	3431.93	79.0251	19.3745	254.849	164.902	56.356	454.825	950.466	415.118	2128.63	280.925	106.443	701.311	41.8071	6.53088	167.163
SUMATERA SELATAN	KAB. OGAN KOMERING ILIR	MESUJI RAYA	1044.43	472.108	2338.11	52.1048	12.4688	170.524	108.704	36.7837	298.93	637.311	276.383	1443.05	186.619	72.3514	475.163	27.8989	4.40875	114.814
SUMATERA SELATAN	KAB. OGAN KOMERING ILIR	LEMPUING JAYA	1715.63	771.514	3851.07	85.9028	20.7375	283.187	180.952	60.9278	490.789	1034.4	455.947	2382.51	306.524	119.409	766.641	47.7509	7.31633	187.956
SUMATERA SELATAN	KAB. OGAN KOMERING ILIR	TELUK GELAM	671.457	305.662	1470.16	33.6478	8.20087	108.096	71.0648	23.9563	191.499	406.298	180.577	909.355	120.345	46.5033	301.098	18.324	2.84461	74.0123
SUMATERA SELATAN	KAB. OGAN KOMERING ILIR	PEDAMARAN TIMUR	608.716	278.285	1340.7	30.459	7.56699	99.7631	63.2498	21.4005	172.385	370.325	165.299	834.733	107.914	41.8646	272.917	16.8419	2.67831	67.041
SUMATERA SELATAN	KAB. MUARA ENIM	TANJUNG AGUNG	1348.93	706.755	2610.38	267.154	117.608	581.132	0.000149679	4.02938e-21	10.0281	419.274	199.848	884.179	247.588	105.828	550.084	382.497	180.417	801.497
SUMATERA SELATAN	KAB. MUARA ENIM	MUARA ENIM	3528.07	1824.53	6799.71	694.505	305.785	1538.23	0.000401549	1.52428e-20	25.8545	1097.88	510.952	2281.69	639.907	276.089	1427.89	995.817	466.516	2098.06
SUMATERA SELATAN	KAB. MUARA ENIM	RAMBANG NIRU	1580.47	828.157	3054.4	314.395	134.175	679.08	0.000171339	2.50896e-21	11.1519	491.261	237.187	1027.7	288.043	125.412	651.252	447.195	209.088	957.664
SUMATERA SELATAN	KAB. MUARA ENIM	GUNUNG MEGANG	1630.48	841.592	3141.56	320.253	142.472	719.559	0.000185024	7.38788e-21	11.1155	505.751	237.224	1054.84	296.907	125.88	656.65	459.004	216.048	975.819
SUMATERA SELATAN	KAB. MUARA ENIM	GELUMBANG	2863.42	1492.49	5542.51	566.62	245.33	1238.75	0.000435155	6.06354e-21	21.7626	891.352	419.123	1863.74	522.771	220.705	1172.73	810.574	376.982	1705.6
SUMATERA SELATAN	KAB. MUARA ENIM	LAWANG KIDUL	3365.87	1762.75	6575.71	672.055	294.257	1492.4	0.000368925	1.54724e-20	22.5008	1042.7	498.818	2196.95	617.521	268.498	1384.52	955.864	451.707	2051.68
SUMATERA SELATAN	KAB. MUARA ENIM	SEMENDE DARAT LAUT	690.999	358.117	1329.14	135.008	58.8401	302.349	6.95896e-05	8.15475e-22	5.03721	213.908	101.045	451.121	125.659	53.8923	279.012	196.685	91.7374	405.742
SUMATERA SELATAN	KAB. MUARA ENIM	SEMENDE DARAT TENGAH	517.943	269.493	994.132	102.107	45.2997	222.604	5.42834e-05	2.67745e-21	3.60611	161.352	77.1115	330.084	94.3537	41.148	209.543	146.234	69.7007	311.107
SUMATERA SELATAN	KAB. MUARA ENIM	SEMENDE DARAT ULU	797.231	418.114	1532.19	157.653	68.3752	347.814	7.35672e-05	2.69386e-22	5.02261	248.893	118.799	513.954	143.796	62.8248	322.2	228.453	105.728	482.191
SUMATERA SELATAN	KAB. MUARA ENIM	UJAN MAS	1209.55	626.124	2328.82	238.741	104.22	532.813	0.000137794	5.92583e-21	8.21898	375.198	178.891	785	220.372	95.7459	485.856	342.425	158.643	720.861
SUMATERA SELATAN	KAB. MUARA ENIM	LUBAI	1245.09	643.446	2407.76	246.776	107.058	549.882	0.000128363	9.74474e-22	7.92712	385.557	182.768	811.967	228.142	95.0931	509.815	353.152	162.775	745.412
SUMATERA SELATAN	KAB. MUARA ENIM	RAMBANG	1306.54	683.637	2542.14	259.492	114.196	568.155	0.000170323	1.3954e-21	8.18373	403.451	190.899	847.634	237.833	103.468	541.748	372.362	174.865	796.311
SUMATERA SELATAN	KAB. MUARA ENIM	SUNGAI ROTAN	1496.56	778.314	2879.53	295.812	131.813	652.547	0.000154091	2.20266e-21	10.1493	462.468	220.682	968.243	272.922	118.433	605.287	426.253	197.016	890.647
SUMATERA SELATAN	KAB. MUARA ENIM	LEMBAK	899.275	467.216	1735.97	178.672	78.7548	392.42	9.35086e-05	2.69285e-21	5.79903	279.781	133.117	580.244	163.691	69.7869	368.093	254.679	118.855	535.188
SUMATERA SELATAN	KAB. MUARA ENIM	BENAKAT	472.167	248.136	918.016	93.8749	40.9132	204.867	4.38899e-05	2.96602e-22	3.19052	146.632	70.9911	309.625	86.011	37.3717	193.753	133.76	63.2924	281.824
SUMATERA SELATAN	KAB. MUARA ENIM	KELEKAR	528.02	277.811	1012.7	103.915	45.7886	226.501	6.41781e-05	7.5571e-22	3.71868	162.715	77.5122	342.853	95.9699	41.3295	215.952	150.296	70.4775	315.409
SUMATERA SELATAN	KAB. MUARA ENIM	MUARA BELIDA	370.477	194.05	717.09	72.8705	31.802	161.337	4.61428e-05	3.94511e-22	2.30679	114.874	55.4344	240.149	68.0164	28.565	151.045	105.563	49.1101	222.111
SUMATERA SELATAN	KAB. MUARA ENIM	BELIMBING	1207.37	626.892	2305.4	238.799	105.828	519.577	0.000129521	2.31537e-21	7.76994	375.764	177.556	777.388	219.933	93.971	479.754	342.218	159.69	719.994
SUMATERA SELATAN	KAB. MUARA ENIM	BELIDA DARAT	607.148	317.621	1168.9	118.68	52.3535	262.847	6.20611e-05	2.49039e-22	4.54563	187.845	88.9906	391.08	110.817	48.0868	246.994	171.767	80.2745	359.575
SUMATERA SELATAN	KAB. MUARA ENIM	LUBAI ULU	1551.16	810.086	2998.22	303.716	134.139	676.917	0.000227424	1.11147e-20	11.2073	479.565	227.073	1002.13	282.252	119.272	619.416	440.173	207.311	931.791
SUMATERA SELATAN	KAB. MUARA ENIM	EMPAT PETULAI DANGKU	937.984	488.138	1784.03	186.633	82.3601	400.798	0.000117497	8.23652e-21	6.19572	291.994	138.647	605.802	172.098	74.3483	383.223	267.98	125.414	553.729
SUMATERA SELATAN	KAB. MUARA ENIM	PANANG ENIM	610.181	319.532	1165.31	120.407	53.4502	264.414	7.71674e-05	3.56173e-21	4.27463	189.575	89.9674	395.965	111.004	47.1495	248.362	173.195	80.2552	359.278
SUMATERA SELATAN	KAB. LAHAT	TANJUNGSAKTI PUMU	518.649	357.602	750.243	141.34	81.2587	233.979	4.64826e-20	1.13101e-88	0.25628	172.159	102.547	277.854	95.7324	49.9867	171.336	98.3341	52.0391	174.388
SUMATERA SELATAN	KAB. LAHAT	JARAI	746.719	521.195	1076.74	204.43	118.84	340.8	1.61623e-19	2.46722e-85	0.274018	248.391	148.33	400.424	137.775	72.2811	246.483	141.028	74.5149	250.168
SUMATERA SELATAN	KAB. LAHAT	KOTA AGUNG	510.92	354.522	730.825	138.687	79.2543	231.752	6.81055e-20	7.27521e-86	0.25684	168.907	102.231	271.569	93.6227	49.2495	167.805	97.4406	51.6602	170.833
SUMATERA SELATAN	KAB. LAHAT	PULAUPINANG	375.31	261.155	542.673	103.469	58.9268	170.506	6.50627e-20	1.01517e-86	0.142752	123.812	73.9065	201.054	69.2527	35.9648	123.121	71.7494	37.5148	127.363
SUMATERA SELATAN	KAB. LAHAT	MERAPI BARAT	991.11	690.508	1423.36	271.806	154.534	446.194	4.1588e-20	2.2534e-86	0.291828	328.424	199.758	525.517	182.383	96.1852	325.344	188.17	100.173	330.804
SUMATERA SELATAN	KAB. LAHAT	LAHAT	3952.88	2725.5	5707.32	1078.25	619.597	1785.2	2.57822e-19	1.71368e-85	1.37103	1306.66	785.082	2106.69	727.387	380.634	1308.91	744.613	388.219	1317.52
SUMATERA SELATAN	KAB. LAHAT	PAJAR BULAN	470.497	322.165	680.749	129.061	73.0316	213.587	1.04388e-19	1.37453e-86	0.255166	155.118	93.2565	250.929	86.8547	44.856	154.583	89.1774	46.735	158.14
SUMATERA SELATAN	KAB. LAHAT	MULAK ULU	466.29	323.235	670.45	126.755	73.3037	211.057	4.4875e-20	4.51377e-88	0.221552	154.333	92.7417	247.445	86.6552	44.6119	151.247	89.2953	46.6154	156.614
SUMATERA SELATAN	KAB. LAHAT	KIKIM SELATAN	642.788	447.791	923.789	175.68	102.044	288.169	9.52514e-20	4.14364e-87	0.29741	212.842	127.708	342.51	119.292	62.0255	210.195	123.271	64.3899	219.253
SUMATERA SELATAN	KAB. LAHAT	KIKIM TIMUR	1166.33	810.949	1685.09	318.743	185.346	532.748	1.19166e-19	1.41687e-85	0.295552	388.16	231.767	621.392	215.341	112.851	390.586	221.879	116.222	391.046
SUMATERA SELATAN	KAB. LAHAT	KIKIM TENGAH	373.201	256.141	529.095	101.784	58.4384	168.345	2.51945e-20	8.5494e-86	0.157367	123.143	72.9653	196.563	68.6233	35.499	120.396	70.7753	36.9974	125.468
SUMATERA SELATAN	KAB. LAHAT	KIKIM BARAT	643.59	446.333	929.08	176.693	101.991	290.155	1.45837e-19	1.67255e-88	0.212491	212.762	127.85	341.877	118.727	62.1922	209.569	123.055	65.2344	215.605
SUMATERA SELATAN	KAB. LAHAT	PSEKSU	339.315	235.325	489.146	92.9571	53.4701	154.688	5.52285e-20	6.45026e-88	0.173156	112.341	67.5397	180.927	62.4973	32.8788	111.383	64.5471	33.8974	114.649
SUMATERA SELATAN	KAB. LAHAT	GUMAY TALANG	484.315	335.824	694.941	131.842	75.6543	220.04	4.76525e-20	3.50703e-87	0.178305	160.354	95.9306	258.095	89.573	46.6861	158.732	93.15	48.8366	164.034
SUMATERA SELATAN	KAB. LAHAT	PAGAR GUNUNG	478.036	331.376	688.242	131.164	76.3239	216.208	5.04112e-20	2.23847e-85	0.204121	157.79	93.2775	256.469	88.1491	46.1775	155.944	91.0302	48.2043	162.696
SUMATERA SELATAN	KAB. LAHAT	MERAPI TIMUR	897.344	625.444	1298.4	244.033	141.908	411.262	6.78414e-20	1.1142e-86	0.29212	298.525	179.961	480.857	165.524	87.0003	300.785	171.656	89.925	302.124
SUMATERA SELATAN	KAB. LAHAT	TANJUNG SAKTI PUMI	601.096	418.921	866.067	163.955	93.8369	271.162	5.97915e-20	3.71288e-86	0.161957	199.109	118.784	323.388	111.079	58.8639	199.812	114.72	59.9066	202.953
SUMATERA SELATAN	KAB. LAHAT	GUMAY ULU	211.37	147.477	303.248	57.7948	33.036	95.5301	2.24659e-20	1.73143e-85	0.0819527	70.0458	41.8781	112.684	39.3438	20.7266	68.7162	39.7987	20.7889	70.9189
SUMATERA SELATAN	KAB. LAHAT	MERAPI SELATAN	316.07	219.487	452.997	86.7471	49.7765	143.217	4.06058e-20	2.83039e-87	0.149079	104.619	61.2802	168.646	58.257	30.3504	102.648	60.4437	32.1138	106.954
SUMATERA SELATAN	KAB. LAHAT	TANJUNGTEBAT	320.571	222.629	460.156	87.122	49.6964	145.261	1.56444e-20	6.29612e-86	0.0830853	105.972	63.7196	172.367	59.2753	30.3708	104.305	60.7237	32.4612	108.037
SUMATERA SELATAN	KAB. LAHAT	MUARAPAYANG	312.581	216.715	451.07	85.3844	49.1788	141.177	2.86205e-20	1.02833e-87	0.117144	102.774	62.214	167.936	57.8436	30.6272	102.501	59.7787	31.6461	105.359
SUMATERA SELATAN	KAB. LAHAT	SUKAMERINDU	284.892	196.463	410.059	77.9606	44.6823	129.073	6.85271e-20	2.04506e-89	0.113285	94.563	56.6906	151.043	52.7988	27.3486	93.2755	54.3307	28.3139	95.3006
SUMATERA SELATAN	KAB. LAHAT	MULAK SEBINGKAI	211.444	146.889	305.67	57.6715	32.7522	96.2793	3.80984e-21	9.48923e-88	0.0706004	70.1274	42.1018	112.779	39.1508	20.4232	69.2649	40.4318	20.9931	72.2451
SUMATERA SELATAN	KAB. LAHAT	LAHAT SELATAN	498.322	347.205	725.516	136.874	78.5635	226.433	3.42359e-20	1.74756e-88	0.226951	165.131	98.3557	267.598	92.4303	48.3943	163.872	95.5	50.0215	169.933
SUMATERA SELATAN	KAB. MUSI RAWAS	TUGUMULYO	2428.07	1698.99	3520.28	83.262	18.219	244.108	0	0	0	1939.98	1328.87	2842.19	229.313	92.5537	473.083	131.446	39.5355	323.701
SUMATERA SELATAN	KAB. MUSI RAWAS	MUARA LAKITAN	2118.88	1464.01	3060.49	73.1228	16.3003	213.818	0	0	0	1690.96	1141.2	2480.35	201.1	80.203	414.605	112.598	33.2079	282.385
SUMATERA SELATAN	KAB. MUSI RAWAS	MUARA KELINGI	2252.37	1568.67	3248.09	77.7527	16.0492	228.527	0	0	0	1796.6	1221.18	2637.3	214.817	87.9484	443.745	120.004	36.2829	294.971
SUMATERA SELATAN	KAB. MUSI RAWAS	JAYALOKA	832.86	580.169	1205.73	28.7425	6.0662	83.1398	0	0	0	664.227	454.336	978.783	78.759	32.9529	162.743	44.3883	13.1612	110.281
SUMATERA SELATAN	KAB. MUSI RAWAS	MUARA BELITI	1401.24	971.952	2017.62	47.6818	10.1095	140.132	0	0	0	1114.24	759.021	1636.09	133.346	53.21	275.453	75.9473	22.2589	185.709
SUMATERA SELATAN	KAB. MUSI RAWAS	STL ULU TERAWAS	1664.61	1157.02	2408.48	57.2084	12.467	168.675	0	0	0	1326.89	899.405	1957.7	157.543	63.6682	327.42	88.7479	26.0996	218.695
SUMATERA SELATAN	KAB. MUSI RAWAS	SELANGIT	975.313	680.546	1407.47	32.9834	6.85098	97.4036	0	0	0	778.989	528.704	1141.87	92.122	37.5185	190.221	52.9114	15.8249	129.124
SUMATERA SELATAN	KAB. MUSI RAWAS	MEGANG SAKTI	2872.58	1998.45	4147.31	99.3391	20.6384	293.258	0	0	0	2286.59	1561.57	3366.78	273.771	111.162	563.769	154.044	45.1711	379.127
SUMATERA SELATAN	KAB. MUSI RAWAS	PURWODADI	812.358	567.767	1168.39	27.8234	6.18068	82.9917	0	0	0	649.165	444.962	950.706	76.6405	31.7211	159.737	43.6311	13.0289	107.573
SUMATERA SELATAN	KAB. MUSI RAWAS	BTS. ULU	1547.78	1071.84	2218.85	52.7528	11.1784	157.344	0	0	0	1229.12	838.035	1803.98	147.181	60.4368	303.663	82.4034	24.3169	205.097
SUMATERA SELATAN	KAB. MUSI RAWAS	TIANG PUMPUNG KEPUNGUT	637.449	441.213	916.003	22.1051	4.73873	64.8887	0	0	0	506.796	346.645	740.06	60.1202	24.6407	126.942	33.5834	9.79083	84.0038
SUMATERA SELATAN	KAB. MUSI RAWAS	SUMBER HARTA	954.747	665.344	1371.35	32.9251	6.91709	95.3759	0	0	0	760.812	520.248	1117.02	90.2344	36.8612	187.69	50.133	15.4066	124.971
SUMATERA SELATAN	KAB. MUSI RAWAS	TUAH NEGERI	1384.61	956.852	1988.95	47.8902	10.5252	138.971	0	0	0	1102.99	744.925	1615.17	131.727	54.3085	274.353	73.8926	22.5738	183.72
SUMATERA SELATAN	KAB. MUSI RAWAS	SUKA KARYA	767.081	531.759	1105.16	27.037	5.82559	77.126	0	0	0	610.836	414.856	890.339	72.2595	29.2612	151.622	41.2592	12.2238	101.633
SUMATERA SELATAN	KAB. MUSI BANYUASIN	SEKAYU	2853.81	1987.59	4131.98	477.64	242.083	869.618	45.2149	4.08716	189.58	1619.08	1072.64	2452.1	422.662	204.268	791.037	213.519	77.1541	472.502
SUMATERA SELATAN	KAB. MUSI BANYUASIN	LAIS	1661.57	1163.04	2397.15	278.997	140.626	505.921	24.9556	2.08673	110.894	946.833	628.251	1420.05	246.593	119.861	457.153	123.237	43.7784	271.98
SUMATERA SELATAN	KAB. MUSI BANYUASIN	SUNGAI KERUH	759.281	526.757	1093.26	126.526	63.8001	230.125	11.9275	0.958709	49.5835	429.942	284.005	649.134	112.422	54.5402	207.617	56.6126	20.429	125.648
SUMATERA SELATAN	KAB. MUSI BANYUASIN	BATANG HARI LEKO	693.345	486.136	990.562	116.237	58.9519	209.958	10.9716	0.966518	45.3438	395.27	260.186	593.374	103.021	49.9034	190.701	51.4963	18.5283	112.831
SUMATERA SELATAN	KAB. MUSI BANYUASIN	SANGA DESA	1059.08	731.561	1509.16	176.652	89.0063	321.231	16.2419	1.49354	68.4542	603.408	391.971	898.898	155.183	74.5731	291.061	79.6018	29.2902	175.514
SUMATERA SELATAN	KAB. MUSI BANYUASIN	BABAT TOMAN	1164.52	808.624	1681.72	194.413	100.117	356.101	18.0888	1.5283	77.8209	661.183	433.17	1003.64	170.7	83.0479	316.467	86.3534	30.5239	197.906
SUMATERA SELATAN	KAB. MUSI BANYUASIN	SUNGAI LILIN	1919.84	1338.56	2784.35	323.014	161.55	580.5	29.595	2.53855	126.251	1091.87	711.372	1667.87	281.075	138.624	526.55	143.569	51.3973	325.71
SUMATERA SELATAN	KAB. MUSI BANYUASIN	KELUANG	1033.72	722.269	1494.17	171.796	86.7613	310.277	15.7678	1.29966	67.2233	587.653	386.746	892.014	153.17	74.2376	285.513	77.9181	27.5791	174.927
SUMATERA SELATAN	KAB. MUSI BANYUASIN	BAYUNG LENCIR	2590.71	1787.32	3736.44	433.316	220.415	780.572	39.9343	3.28656	169.98	1472.06	964.924	2230.3	381.757	185.636	704.671	194.36	68.8729	431.603
SUMATERA SELATAN	KAB. MUSI BANYUASIN	PLAKAT TINGGI	845.87	586.255	1211.21	141.659	71.1495	256.216	13.0144	1.12137	55.4369	480.728	315.976	722.26	124.819	61.1399	229.571	63.4184	23.085	140.812
SUMATERA SELATAN	KAB. MUSI BANYUASIN	LALAN	1271.55	877.816	1822.54	212.134	106.462	385.533	19.5793	1.75676	82.8227	724.962	469.318	1080.57	187.507	91.3104	349.374	94.2169	34.9877	212.238
SUMATERA SELATAN	KAB. MUSI BANYUASIN	TUNGKAL JAYA	1624.65	1127.94	2325.75	271.651	137.477	494.451	25.413	2.17697	109.61	926.119	604.164	1394.91	239.024	115.779	446.675	121.001	44.4822	267.361
SUMATERA SELATAN	KAB. MUSI BANYUASIN	LAWANG WETAN	835.428	578.334	1205.47	140.259	71.7257	257.973	12.7281	1.07663	53.6395	475.103	309.642	718.643	122.662	59.9978	230.24	61.6688	22.5654	136.642
SUMATERA SELATAN	KAB. MUSI BANYUASIN	BABAT SUPAT	1123.63	768.294	1613.65	186.587	95.8369	340.059	17.2498	1.57493	74.2243	638.484	413.861	967.593	166.113	79.5544	309.931	82.024	29.3094	186.032
SUMATERA SELATAN	KAB. MUSI BANYUASIN	JIRAK JAYA	610.398	425.375	880.287	102.067	50.8467	184.412	9.47588	0.859465	39.5781	345.747	227.228	521.082	90.2646	44.2823	167.666	45.3817	16.667	101.709
SUMATERA SELATAN	KAB. BANYUASIN	BANYUASIN I	2656.96	1844.86	3799.8	313.634	138.086	615.17	201.733	75.3976	446.396	1769.24	1193.6	2610.44	172.036	58.1388	401.176	124.761	33.9529	322.03
SUMATERA SELATAN	KAB. BANYUASIN	BANYUASIN II	1319.17	919.056	1912.58	155.642	69.0199	304.51	101.479	37.327	225.108	880.106	590.006	1318.07	86.4476	28.7156	199.523	61.8762	16.8126	160.346
SUMATERA SELATAN	KAB. BANYUASIN	BANYUASIN III	3210.66	2247.22	4684.1	377.068	170.946	741.119	243.943	92.2312	542.766	2142.67	1437.37	3219.06	207.041	70.0301	485.378	152.841	41.7666	397.711
SUMATERA SELATAN	KAB. BANYUASIN	PULAU RIMAU	1138.34	785.94	1633.35	134.334	59.9102	261.811	87.1654	31.562	189.669	758.377	501.685	1123.25	72.7435	23.8436	169.349	53.6156	14.3718	140.524
SUMATERA SELATAN	KAB. BANYUASIN	BETUNG	2590.64	1797.02	3757.35	308.1	137.643	606.275	198.426	71.0171	434.035	1730.88	1142.25	2571.59	170.688	56.0027	390.984	120.23	33.1875	321.222
SUMATERA SELATAN	KAB. BANYUASIN	RAMBUTAN	2026.36	1413.98	2915.82	242.394	108.331	465.81	155.037	56.3017	344.251	1351.02	903.02	2022.2	130.641	43.1212	303.479	94.1453	26.6202	249.45
SUMATERA SELATAN	KAB. BANYUASIN	MUARA PADANG	1469.72	1013.04	2111.36	174.72	76.5811	343.096	112.547	39.8443	247.989	980.317	648.619	1444.2	95.1934	31.7424	220.362	69.9324	19.3501	184.851
SUMATERA SELATAN	KAB. BANYUASIN	MUARA TELANG	1880.7	1301.38	2700.3	220.347	97.3119	435.058	142.873	52.8669	312.753	1255.66	837.671	1854.02	121.793	41.4303	279.407	88.2625	24.3953	227.186
SUMATERA SELATAN	KAB. BANYUASIN	MAKARTI JAYA	1059.69	735.751	1524.28	123.618	56.0106	245.066	80.2564	29.7107	177.831	705.772	475.24	1045.68	69.6941	23.0641	160.903	50.4037	14.0192	130.839
SUMATERA SELATAN	KAB. BANYUASIN	TALANG KELAPA	7042.44	4925.58	10097.5	830.378	375.005	1630.23	530.188	197.958	1190.21	4700.1	3159.6	7010.47	461.642	157.648	1066.98	333.406	92.0044	853.703
SUMATERA SELATAN	KAB. BANYUASIN	RANTAU BAYUR	1909.3	1335.58	2760.98	225.37	103.57	441.385	145.18	53.3226	324.341	1271.64	854.867	1904.02	125.321	41.533	288.139	90.8719	24.2132	233.664
SUMATERA SELATAN	KAB. BANYUASIN	TANJUNG LAGO	1958.06	1353.98	2852.17	230.779	103.317	454.093	148.397	53.9258	327.736	1307.74	871.011	1959.07	126.984	43.2569	289.654	94.1268	24.6875	241.558
SUMATERA SELATAN	KAB. BANYUASIN	MUARA SUGIHAN	1776.7	1232.31	2562.13	210.296	93.2529	416.607	134.645	51.2317	302.45	1187.58	793.771	1754.8	114.448	39.8038	269.88	84.2728	22.5165	213.901
SUMATERA SELATAN	KAB. BANYUASIN	AIR SALEK	1618.56	1131.54	2347.74	191.787	86.1901	381.739	122.464	45.4033	275.144	1080.89	723.676	1618.66	105.154	35.1558	245.383	76.4216	21.3345	199.956
SUMATERA SELATAN	KAB. BANYUASIN	TUNGKAL ILIR	1263.74	878.327	1822.43	149.346	66.7562	290.869	95.7281	35.576	213.763	841.709	559.83	1251.62	82.6617	27.4173	191.67	59.634	16.3473	155.906
SUMATERA SELATAN	KAB. BANYUASIN	SUAK TAPEH	908.286	626.852	1299.37	107.299	48.247	211.383	69.4726	25.3417	151.649	604.211	403.918	893.034	58.3744	19.9488	135.897	43.0856	11.8613	111.474
SUMATERA SELATAN	KAB. BANYUASIN	SEMBAWA	1566.54	1084.55	2259.29	184.32	82.8427	362.908	118.507	43.3207	264.136	1044.62	694.048	1552.95	101.25	34.2732	234.578	74.6522	20.4272	192.919
SUMATERA SELATAN	KAB. BANYUASIN	SUMBER MARGA TELANG	1122.73	772.29	1616.35	133.121	60.2839	258.73	83.8525	31.1045	187.647	749.639	500.303	1122.75	71.6317	24.4062	168.842	52.7156	14.6036	134.684
SUMATERA SELATAN	KAB. BANYUASIN	AIR KUMBANG	1294.15	903.716	1856.42	153.282	69.2225	297.789	98.1473	36.0543	219.825	863.17	576.403	1281.79	84.5125	28.7409	195.797	61.2261	16.7805	160.055
SUMATERA SELATAN	KAB. BANYUASIN	KARANG AGUNG ILIR	540.903	372.02	783.324	63.829	28.3946	124.363	41.1822	14.9781	91.7432	361.8	240.286	543.741	34.6447	11.5093	80.2506	25.3334	7.09767	67.0962
SUMATERA SELATAN	KAB. BANYUASIN	SELAT PENUGUAN	1063.49	735.95	1540.49	125.805	56.0073	248.467	80.4118	28.8561	178.382	712.95	472.588	1067.07	69.1733	23.8448	161.05	50.182	13.7774	128.204
SUMATERA SELATAN	KAB. OGAN KOMERING ULU TIMUR	MARTAPURA	2989	2104.61	4295.54	752.135	430.632	1267.1	23.047	0.529145	147.803	1031.39	635.06	1654.6	293.786	119.097	601.22	811.42	470.706	1343.1
SUMATERA SELATAN	KAB. OGAN KOMERING ULU TIMUR	BUAY MADANG	1969.61	1359.63	2821.7	499.182	278.16	842.538	15.2736	0.355272	92.3332	674.015	407.481	1087.8	190.232	80.0066	394.033	535.847	308.591	894.721
SUMATERA SELATAN	KAB. OGAN KOMERING ULU TIMUR	BELITANG	2707.14	1865.15	3894.92	684.893	386.47	1141.27	20.6388	0.50159	133.49	933.902	565.724	1482.29	263.379	107.145	536.173	733.589	419.313	1219.11
SUMATERA SELATAN	KAB. OGAN KOMERING ULU TIMUR	CEMPAKA	1362.52	945.132	1958.39	345.54	196.55	584.949	10.5244	0.247414	65.0108	466.85	285.205	749.408	134.11	56.2148	273.322	370.156	211.356	613.651
SUMATERA SELATAN	KAB. OGAN KOMERING ULU TIMUR	BUAY PEMUKA PELIUNG	1799.71	1254.15	2581.66	452.764	258.927	766.29	13.6071	0.352929	84.1551	620.229	374.377	992.117	174.414	72.909	359.173	486.983	280.618	810.447
SUMATERA SELATAN	KAB. OGAN KOMERING ULU TIMUR	MADANG SUKU II	1624.64	1124.31	2356.67	412.677	231.77	692.698	12.2878	0.309521	76.8023	558.418	335.469	904.874	159.053	64.688	329.745	439.315	251.909	730.469
SUMATERA SELATAN	KAB. OGAN KOMERING ULU TIMUR	MADANG SUKU I	1913.6	1320.6	2762.1	485.924	272.32	813.009	14.6561	0.390824	91.0145	656.494	398.323	1063.31	187.588	79.1135	386.553	519.095	295.71	860.494
SUMATERA SELATAN	KAB. OGAN KOMERING ULU TIMUR	SEMENDAWAI SUKU III	2069.97	1445	2989.94	522.127	297.617	868.208	15.6113	0.343331	99.7769	713.169	432.313	1146.47	201.155	84.5543	417.649	564.888	323.584	940.605
SUMATERA SELATAN	KAB. OGAN KOMERING ULU TIMUR	BELITANG II	2215.22	1539.96	3173.76	558.35	316.454	933.711	16.3698	0.427002	104.968	763.495	461.185	1215.91	217.532	89.7823	448.417	601.583	348.283	994.86
SUMATERA SELATAN	KAB. OGAN KOMERING ULU TIMUR	BELITANG III	1838.28	1285.49	2637.83	466.427	265.167	775.246	13.9627	0.333824	89.5447	629.505	387.183	1012.63	179.551	75.4766	369.013	498.368	289.897	820.323
SUMATERA SELATAN	KAB. OGAN KOMERING ULU TIMUR	BUNGA MAYANG	938.858	648.514	1360.25	237.235	134.558	403.11	6.8226	0.17543	44.6899	322.687	194.646	522.311	91.4348	37.8674	187.259	256.127	145.579	427.286
SUMATERA SELATAN	KAB. OGAN KOMERING ULU TIMUR	BUAY MADANG TIMUR	2958.93	2050.63	4277.15	745.378	423.482	1259.38	22.6582	0.603931	141.193	1020.68	619.247	1642.81	286.929	119.157	595.461	800.037	462.582	1336.88
SUMATERA SELATAN	KAB. OGAN KOMERING ULU TIMUR	MADANG SUKU III	1302.69	900.094	1879.56	329.417	185.228	551.454	9.46772	0.232837	58.9109	449.351	270.04	719.022	126.106	51.8119	260.852	355.137	204.006	587.943
SUMATERA SELATAN	KAB. OGAN KOMERING ULU TIMUR	SEMENDAWAI BARAT	1085.45	751.399	1567.57	275.44	154.487	461.425	8.28324	0.211496	52.0806	371.949	227.234	598.682	106.048	43.8312	219.103	293.5	169.641	488.544
SUMATERA SELATAN	KAB. OGAN KOMERING ULU TIMUR	SEMENDAWAI TIMUR	1787.29	1240.78	2582.42	452.825	255.209	759.431	13.7316	0.339429	86.0282	613.763	370.406	991.793	175.012	72.4403	360.065	487.693	277.962	799.396
SUMATERA SELATAN	KAB. OGAN KOMERING ULU TIMUR	JAYAPURA	821.703	566.523	1200.28	208.01	116.636	349.612	6.03827	0.152514	38.6767	282.656	169.605	455.963	79.8459	32.4218	167.034	222.417	128.186	373.679
SUMATERA SELATAN	KAB. OGAN KOMERING ULU TIMUR	BELITANG JAYA	1067.21	744.424	1538.26	269.504	152.201	450.216	8.05349	0.220041	52.2488	366.645	220.623	586.01	104.432	43.6275	215.324	292.495	168.087	486.635
SUMATERA SELATAN	KAB. OGAN KOMERING ULU TIMUR	BELITANG MADANG RAYA	2363.51	1631.04	3414.09	595.678	337.331	1005.68	17.8719	0.417258	112.075	811.869	490.103	1305.71	229.229	94.8372	485.173	643.69	368.603	1064.91
SUMATERA SELATAN	KAB. OGAN KOMERING ULU TIMUR	BELITANG MULYA	1098.67	761.592	1596.61	278.39	157.596	470.949	8.25015	0.202897	52.5432	378.606	228.767	610.958	107.105	44.7564	222.144	300.764	172.45	499.908
SUMATERA SELATAN	KAB. OGAN KOMERING ULU TIMUR	BUAY PEMUKA BANGSA RAJA	637.459	441.713	915.831	160.433	91.7397	271.892	4.81822	0.123399	30.4731	219.897	132.459	351.489	61.7185	25.9967	128.504	173.426	99.1706	288.145
SUMATERA SELATAN	KAB. OGAN KOMERING ULU SELATAN	MUARA DUA	2163.55	994.357	4800.84	111.449	28.6555	366.211	14.7154	0.317597	114.147	1879.03	861.127	4202.2	65.4364	11.3448	258.954	26.0834	1.33548	147.842
SUMATERA SELATAN	KAB. OGAN KOMERING ULU SELATAN	PULAU BERINGIN	1325.39	593.63	2907.14	68.0362	16.8357	224.492	9.07398	0.219856	69.4912	1154.56	511.924	2576.01	40.2514	7.11353	154.4	15.4997	0.833636	90.1066
SUMATERA SELATAN	KAB. OGAN KOMERING ULU SELATAN	BANDING AGUNG	1136.78	511.221	2484.11	58.2419	14.1834	189.801	7.65369	0.149718	60.0616	991.863	443.392	2182.5	34.7261	5.77199	134.292	13.2372	0.760515	75.9995
SUMATERA SELATAN	KAB. OGAN KOMERING ULU SELATAN	MUARA DUA KISAM	868.041	393.89	1929.16	44.4118	10.8608	144.09	5.89494	0.125084	46.1117	757.943	340.886	1697.53	26.4932	4.5854	101.361	10.3091	0.626868	60.7699
SUMATERA SELATAN	KAB. OGAN KOMERING ULU SELATAN	SIMPANG	803.389	373.487	1791.51	41.5324	10.2634	138.334	5.31865	0.100955	42.2736	699.725	321.806	1562.11	24.3905	4.37756	95.4829	9.66281	0.511081	55.7654
SUMATERA SELATAN	KAB. OGAN KOMERING ULU SELATAN	BUAY SANDANG AJI	923.704	422.163	2065.48	48.198	11.336	155.75	6.46924	0.159066	51.2667	805.298	365.8	1812.06	28.5528	4.80038	109.372	10.9641	0.650618	62.6698
SUMATERA SELATAN	KAB. OGAN KOMERING ULU SELATAN	BUAY RUNJUNG	557.85	250.57	1228.71	28.7792	7.36913	94.3231	3.82862	0.0731074	28.9306	486.822	217.629	1069.17	17.0323	2.92976	64.2962	6.49647	0.34498	38.1034
SUMATERA SELATAN	KAB. OGAN KOMERING ULU SELATAN	MEKAKAU ILIR	1043.34	469.74	2293.39	53.6341	13.9079	175.993	7.11059	0.152702	56.2884	909.499	405.965	2017.46	31.9344	5.23857	121.343	12.3076	0.715374	71.5818
SUMATERA SELATAN	KAB. OGAN KOMERING ULU SELATAN	BUAY PEMACA	1939.56	879.887	4267.33	99.9713	25.008	318.701	13.1265	0.256152	98.8765	1692.6	760.222	3730.37	60.0041	10.4796	226.614	22.6012	1.24862	130.362
SUMATERA SELATAN	KAB. OGAN KOMERING ULU SELATAN	KISAM TINGGI	833.765	376.274	1860.91	42.6522	10.4179	138.302	5.6376	0.130563	44.3925	728.637	327.458	1623.76	25.615	4.49995	96.2403	9.94249	0.559447	56.6236
SUMATERA SELATAN	KAB. OGAN KOMERING ULU SELATAN	KISAM ILIR	350.74	157.032	787.524	18.0079	4.51068	59.1614	2.44938	0.0467878	18.756	305.962	137.256	688.15	10.6163	1.86373	42.0447	4.15886	0.230063	24.7604
SUMATERA SELATAN	KAB. OGAN KOMERING ULU SELATAN	BUAY PEMATANG RIBU RANAU TENGAH	1143.16	521.512	2449.92	58.4817	14.5292	188.45	7.63013	0.146293	60.5348	999.929	450.302	2154.77	34.6993	6.11037	133.557	13.3726	0.780918	75.1847
SUMATERA SELATAN	KAB. OGAN KOMERING ULU SELATAN	WARKUK RANAU SELATAN	1060.96	478.632	2372.14	54.0946	13.5946	175.511	7.18207	0.15727	59.1522	926.308	415.583	2084.25	32.5287	5.53017	126.629	12.342	0.703934	72.1347
SUMATERA SELATAN	KAB. OGAN KOMERING ULU SELATAN	RUNJUNG AGUNG	588.478	264.821	1309.87	30.053	7.53449	99.1744	3.98816	0.0939734	30.9959	512.944	229.994	1151.12	18.0703	3.0424	69.9554	6.97169	0.372237	40.3842
SUMATERA SELATAN	KAB. OGAN KOMERING ULU SELATAN	SUNGAI ARE	503.363	226.767	1128.63	26.3498	6.40293	87.3514	3.51088	0.0720422	27.2056	440.029	196.458	989.222	15.3025	2.70594	59.0452	5.85132	0.312836	34.5992
SUMATERA SELATAN	KAB. OGAN KOMERING ULU SELATAN	SINDANG DANAU	499.864	224.525	1095.71	25.6572	6.04808	85.5982	3.44843	0.0757178	25.7922	433.289	194.253	960.87	15.2984	2.68736	59.1868	6.03922	0.353261	33.3578
SUMATERA SELATAN	KAB. OGAN KOMERING ULU SELATAN	BUANA PEMACA	704.063	327.458	1585.2	36.4707	8.85038	114.262	4.70494	0.103638	36.757	615.749	283.639	1394.74	21.8108	3.93909	83.455	8.39468	0.445975	48.8988
SUMATERA SELATAN	KAB. OGAN KOMERING ULU SELATAN	TIGA DIHAJI	463.836	207.254	1020.26	23.8343	5.88614	76.4235	3.10076	0.0703332	24.6844	405.182	180.38	890.408	14.3479	2.41775	54.8453	5.58481	0.334262	31.5497
SUMATERA SELATAN	KAB. OGAN KOMERING ULU SELATAN	BUAY RAWAN	844.836	381.72	1860.94	43.1815	10.9695	141.668	5.86623	0.131559	43.8145	737.627	331.565	1620.07	26.0495	4.54136	98.506	9.81186	0.525129	59.047
SUMATERA SELATAN	KAB. OGAN ILIR	MUARA KUANG	1010.86	525.34	1931.44	242.018	111.829	519.909	4.65698	0.0465564	42.2886	413.804	200.28	828.021	189.595	81.5039	414.628	126.273	49.3884	301.847
SUMATERA SELATAN	KAB. OGAN ILIR	TANJUNG BATU	2384.55	1246.59	4562.3	575.473	261.937	1232.73	11.002	0.120995	103.388	972.311	478.358	1961.97	446.575	194.824	988.455	301.998	119.028	704.824
SUMATERA SELATAN	KAB. OGAN ILIR	TANJUNG RAJA	2238.44	1152.51	4313.62	537.037	243.034	1162.53	10.3912	0.0818371	98.6193	910.005	449.329	1852.33	422.519	178.506	929.409	282.956	109.7	672.436
SUMATERA SELATAN	KAB. OGAN ILIR	INDRALAYA	2094.66	1089.42	4052.86	506.915	230.997	1099.82	10.0151	0.0979692	90.1765	858.167	419.915	1748.32	394.459	170.871	870.067	267.309	103.896	631.471
SUMATERA SELATAN	KAB. OGAN ILIR	PEMULUTAN	2336.76	1226.2	4470.08	563.914	257.987	1189.78	11.153	0.0942569	98.0933	959.046	465.333	1914.06	439.438	189.193	974.088	293.622	118.433	696.535
SUMATERA SELATAN	KAB. OGAN ILIR	RANTAU ALAI	565.915	291.969	1097.85	136.711	62.8688	292.842	2.68634	0.0269603	24.4788	231.577	113.277	469.409	105.865	45.8252	235.392	71.111	27.883	171.513
SUMATERA SELATAN	KAB. OGAN ILIR	INDRALAYA UTARA	1926.87	1005.82	3741.09	465.739	212.36	1002.42	9.4031	0.0887161	83.1134	790.112	390.651	1632.53	360.687	157.402	810.111	244.357	96.7753	580.188
SUMATERA SELATAN	KAB. OGAN ILIR	INDRALAYA SELATAN	1108.42	575.574	2183.62	267.342	121.895	580.499	5.27922	0.0512476	49.8414	457.25	221.177	924.175	208.217	89.3724	471.209	141.259	55.9148	335.73
SUMATERA SELATAN	KAB. OGAN ILIR	PEMULUTAN SELATAN	861.38	451.991	1662.13	208.508	94.946	448.715	4.10417	0.045433	37.5906	352.141	175.181	724.859	163.241	69.9751	355.825	109.681	43.206	256.971
SUMATERA SELATAN	KAB. OGAN ILIR	PEMULUTAN BARAT	695.754	363.897	1351.58	168.584	75.9084	367.81	3.28552	0.0310245	30.5444	285.048	142.454	583.483	131.853	57.0755	289.805	88.5173	33.9881	210.35
SUMATERA SELATAN	KAB. OGAN ILIR	RANTAU PANJANG	864.705	450.969	1677.68	208.345	95.0536	448.516	4.16029	0.0376749	37.0486	354.515	173.167	726.259	162.662	70.26	359.886	109.819	42.54	257.104
SUMATERA SELATAN	KAB. OGAN ILIR	SUNGAI PINANG	1324.86	682.035	2553.02	319.616	144.048	686.476	6.27881	0.0616614	54.7731	543.999	264.694	1104.3	249.924	107.101	552.706	167.402	65.2518	394.479
SUMATERA SELATAN	KAB. OGAN ILIR	KANDIS	541.846	281.642	1028.95	130.602	59.5169	279.621	2.62515	0.0249811	23.227	223.128	108.857	443.25	102.995	43.7877	226.192	68.1496	26.9194	162.19
SUMATERA SELATAN	KAB. OGAN ILIR	RAMBANG KUANG	1036.12	538.316	1975.38	250.241	111.99	534.256	4.90137	0.0450587	45.0206	425.394	205.4	858.36	194.758	84.9702	424.547	131.73	50.93	318.086
SUMATERA SELATAN	KAB. OGAN ILIR	LUBUK KELIAT	900.783	466.738	1710.68	216.535	98.753	462.071	4.45756	0.0388143	38.3338	366.804	177.941	743.631	167.603	73.2489	378.97	113.274	44.7913	265.971
SUMATERA SELATAN	KAB. OGAN ILIR	PAYARAMAN	1313.67	677.893	2531.64	317.492	142.695	680.876	6.50013	0.0580182	57.1421	537.348	261.415	1103.64	246.773	106.648	546.469	166.222	64.8478	389.69
SUMATERA SELATAN	KAB. EMPAT LAWANG	MUARA PINANG	1577.61	815.952	3091.61	171.463	63.4734	426.812	1.267	7.99113e-05	39.4041	355.43	158.612	776.563	822.479	412.543	1661.13	182.897	68.7383	444.141
SUMATERA SELATAN	KAB. EMPAT LAWANG	PENDOPO	1996.08	1031.99	3834.61	217.759	80.6143	537.888	1.45898	9.26784e-05	51.1657	450.438	200.922	963.738	1035.55	518.514	2078.48	231.067	87.4087	557.19
SUMATERA SELATAN	KAB. EMPAT LAWANG	ULU MUSI	935.69	485.44	1807.62	101.698	38.1322	246.736	0.749908	3.58302e-05	24.2637	211.877	95.802	457.304	485.196	240.132	979.34	109.233	41.6774	264.333
SUMATERA SELATAN	KAB. EMPAT LAWANG	TEBING TINGGI	2589.04	1343.53	4861.59	280.56	104.921	676.251	2.09931	0.000124794	65.9123	584.012	260.737	1240.21	1343.66	671.867	2655.13	298.058	116.237	707.754
SUMATERA SELATAN	KAB. EMPAT LAWANG	LINTANG KANAN	1301.25	675.767	2496.67	141.3	52.8585	343.702	1.0034	7.21955e-05	33.1358	296.222	131.076	630.052	671.619	342.85	1349.53	149.472	57.9111	366.587
SUMATERA SELATAN	KAB. EMPAT LAWANG	TALANG PADANG	675.973	351.926	1300.41	73.5347	27.7161	180.278	0.529364	3.46613e-05	17.6038	152.911	68.8688	327.664	352.528	175.945	698.366	77.9804	30.5414	186.699
SUMATERA SELATAN	KAB. EMPAT LAWANG	PASEMAH AIR KERUH	1100.24	569.07	2136.37	118.816	45.5808	291.296	0.855316	6.85909e-05	29.2349	247.882	110.507	539.278	575.427	283.544	1136.98	127.151	47.0551	311.758
SUMATERA SELATAN	KAB. EMPAT LAWANG	SIKAP DALAM	820.059	424.147	1597.02	89.1135	33.6247	215.168	0.6272	3.39617e-05	19.8249	183.158	83.8955	400.022	426.619	212.326	857.007	95.3748	35.8226	231.529
SUMATERA SELATAN	KAB. EMPAT LAWANG	SALING	674.595	350.583	1300.32	73.3936	27.5736	178.022	0.52663	3.62964e-05	17.0675	151.176	69.1326	332.73	349.942	174.051	701.186	78.6661	30.2258	190.895
SUMATERA SELATAN	KAB. EMPAT LAWANG	PENDOPO BARAT	664.465	337.272	1264.62	71.7773	27.0173	176.548	0.469138	3.03385e-05	16.0979	148.781	66.7981	325.876	345.155	170.953	679.807	76.4562	29.1319	182.988
SUMATERA SELATAN	KAB. PENUKAL ABAB LEMATANG ILIR	TALANG UBI	3815.47	2658.78	5457.77	918.842	512.69	1565.93	52.8716	4.17969	235.956	1595	1009.59	2486.47	272.455	97.8057	609.206	862.886	474.214	1472.11
SUMATERA SELATAN	KAB. PENUKAL ABAB LEMATANG ILIR	PENUKAL UTARA	1025.32	712.291	1477.65	248.153	139.228	421.142	14.8698	1.06656	63.5355	430.002	269.207	674.026	73.4581	26.1973	166.79	231.835	125.377	391.902
SUMATERA SELATAN	KAB. PENUKAL ABAB LEMATANG ILIR	PENUKAL	1322.56	918.952	1896.34	317.257	182.115	544.815	18.2644	1.40277	82.3748	552.124	347.937	862.084	94.4368	33.677	210.97	299.65	167.311	515.165
SUMATERA SELATAN	KAB. PENUKAL ABAB LEMATANG ILIR	ABAB	1188.01	829.945	1712.77	287.603	162.614	488.681	16.9004	1.2612	76.1517	496.549	311.633	778.736	85.2708	30.3005	192.907	270.488	148.083	463.116
SUMATERA SELATAN	KAB. PENUKAL ABAB LEMATANG ILIR	TANAH ABANG	1377.39	950.508	1991.75	330.338	186.622	565.417	20.0044	1.54496	85.6748	577.73	357.15	893.231	97.8249	35.1525	225.455	312.896	171.526	526.792
SUMATERA SELATAN	KAB. MUSI RAWAS UTARA	RUPIT	1620.41	726.981	3597.25	138.739	43.1923	389.085	16.9375	0.819105	104.777	569.02	238.151	1328.08	721.238	306.14	1662.73	117.626	33.623	349.631
SUMATERA SELATAN	KAB. MUSI RAWAS UTARA	RAWAS ULU	1470.79	676.204	3265.44	128.389	39.7283	366.646	15.7851	0.726933	97.399	517.644	223.681	1220.74	657.554	290.962	1517.45	106.554	32.3596	312.041
SUMATERA SELATAN	KAB. MUSI RAWAS UTARA	NIBUNG	1193.13	532.308	2621.56	102.35	31.7988	287.128	12.7952	0.623399	79.4206	420.715	177.491	986.596	535.097	227.006	1222.28	85.4362	25.0534	254.29
SUMATERA SELATAN	KAB. MUSI RAWAS UTARA	RAWAS ILIR	1237.55	561.651	2718.8	106.674	34.396	300.902	13.2203	0.66363	81.132	436.262	185.819	1020.27	551.003	240.676	1263.89	89.5738	26.3299	257.316
SUMATERA SELATAN	KAB. MUSI RAWAS UTARA	KARANG DAPO	923.993	416.54	2024.3	78.3183	24.0965	226.352	10.0761	0.457532	60.1515	323.55	136.074	754.938	412.567	178.717	942.668	66.0333	19.5608	199.059
SUMATERA SELATAN	KAB. MUSI RAWAS UTARA	KARANG JAYA	1369.28	620.482	3036.8	116.442	36.249	337.251	14.9402	0.773066	86.74	480.093	207.082	1129.46	612.253	267.035	1403.03	97.2417	29.2943	291.763
SUMATERA SELATAN	KAB. MUSI RAWAS UTARA	ULU RAWAS	529.536	239.101	1177.29	45.3608	14.0268	130.725	5.62597	0.26486	33.3778	186.246	79.9814	438.349	236.549	101.94	548.484	37.8307	11.3039	111.614
SUMATERA SELATAN	KOTA PALEMBANG	ILIR BARAT DUA	3394.75	2337.79	4877.08	2630.71	1772.31	3831.99	2.82524	0.000225645	81.1427	474.63	222.374	896.755	184.003	56.3516	448.52	22.3562	0.455985	150.013
SUMATERA SELATAN	KOTA PALEMBANG	SEBERANG ULU SATU	4539.42	3142.34	6559.01	3505.71	2372.68	5178.22	3.7546	0.000339639	110.55	634.231	303.775	1208.4	247.118	74.1418	614.12	29.5655	0.482208	204.214
SUMATERA SELATAN	KOTA PALEMBANG	SEBERANG ULU DUA	5111.6	3584.68	7391.72	3959.99	2699.09	5827.92	4.14336	0.000405655	131.574	716.584	345.452	1348.19	280.947	83.929	682.426	32.535	0.570069	224.124
SUMATERA SELATAN	KOTA PALEMBANG	ILIR BARAT SATU	7295.56	5062.24	10446.1	5643.3	3847.21	8199.97	6.32547	0.000547269	179.711	1028.28	489.969	1952.47	399.817	120.205	971.799	44.7484	0.805577	328.917
SUMATERA SELATAN	KOTA PALEMBANG	ILIR TIMUR SATU	3264.74	2262.64	4714.95	2527.52	1713.04	3706.57	2.62012	0.000220599	76.1898	457.166	219.068	877.722	177.814	51.8877	439.094	20.4169	0.432217	143.54
SUMATERA SELATAN	KOTA PALEMBANG	ILIR TIMUR DUA	4166.98	2885.02	6042.04	3224.9	2182.07	4730.58	3.65891	0.000269658	102.727	585.723	280.208	1093.44	225.241	70.2611	572.538	26.9011	0.524379	183.889
SUMATERA SELATAN	KOTA PALEMBANG	SUKARAMI	9694.84	6742.9	13991.2	7523.94	5085.7	11046.9	8.4566	0.000684436	226.234	1358.65	636.678	2522.07	533.026	157.307	1308.23	60.2332	1.0162	427.908
SUMATERA SELATAN	KOTA PALEMBANG	SAKO	5556.69	3871.66	8007.18	4310.03	2905.9	6301.47	4.18123	0.000317573	136.51	779.99	375.74	1466.61	302.087	89.129	746.564	36.247	0.646792	256.486
SUMATERA SELATAN	KOTA PALEMBANG	KEMUNING	4004.58	2805.94	5748.54	3093.24	2105.95	4529.72	3.22413	0.000233585	92.4664	561.808	268.85	1047.97	219.709	64.0416	535.573	26.149	0.428044	178.621
SUMATERA SELATAN	KOTA PALEMBANG	KALIDONI	6243.77	4331.22	8997.49	4840.15	3269.86	7088.88	5.1342	0.000442654	150.303	878.901	417.495	1661.92	340.237	103.462	828.028	40.251	0.734374	276.86
SUMATERA SELATAN	KOTA PALEMBANG	BUKITKECIL	1879.05	1298.43	2723.78	1455.37	981.398	2146.31	1.5404	0.000110874	43.7955	262.946	124.594	502.638	103.481	31.5164	257.077	11.5615	0.225929	82.5842
SUMATERA SELATAN	KOTA PALEMBANG	GANDUS	3825.78	2631	5491.5	2961.59	1982.26	4320.27	3.1178	0.000224171	95.9325	537.33	257.744	1005.53	208.542	64.0177	513.542	23.6273	0.364002	170.219
SUMATERA SELATAN	KOTA PALEMBANG	KERTAPATI	4714.59	3271.11	6879.4	3661.64	2482.72	5383.16	3.74577	0.000292617	112.887	667.071	321.121	1260.56	257.304	78.9544	638.455	29.8664	0.514531	209.429
SUMATERA SELATAN	KOTA PALEMBANG	PLAJU	4769.53	3283.07	6810.13	3696.13	2503.01	5404.98	4.03354	0.000415522	112.885	660.706	316.398	1248.65	260.699	75.8104	643.671	31.5082	0.594705	207.849
SUMATERA SELATAN	KOTA PALEMBANG	ALANG-ALANG LEBAR	5406.09	3767.65	7759.75	4185.65	2855.03	6110.86	4.21986	0.000329259	133.071	756.194	353.525	1423.46	296.424	89.8183	741.574	35.4187	0.611208	243.907
SUMATERA SELATAN	KOTA PALEMBANG	SEMATANGBORANG	3078.78	2145.61	4477.31	2391.25	1615.87	3525.59	2.57848	0.000213919	75.0197	434.123	208.563	809.094	168.856	50.5071	411.864	19.7318	0.37585	137.174
SUMATERA SELATAN	KOTA PALEMBANG	JAKABARING	4587.96	3187.11	6519.38	3552.54	2409.92	5192.29	3.51833	0.000289663	112.137	642.172	306.021	1214.8	252.65	74.7759	618.832	28.7324	0.441891	200.757
SUMATERA SELATAN	KOTA PALEMBANG	ILIR TIMUR TIGA	3645.53	2534.54	5259.72	2834.37	1914.62	4121.81	3.01962	0.000224587	92.4622	509.983	243.098	960.356	197.464	59.2985	486.836	23.7218	0.379798	166.765
SUMATERA SELATAN	KOTA PAGAR ALAM	PAGAR ALAM UTARA	1924.25	856.212	4273.38	1134.88	494.219	2566.07	3.68611	0.00337742	65.577	577.903	235.81	1380.97	20.8644	0.946627	124.93	129.437	35.9461	393.33
SUMATERA SELATAN	KOTA PAGAR ALAM	PAGAR ALAM SELATAN	2172.79	981.697	4789.56	1284	566.522	2862.52	3.99691	0.00385535	70.5477	649.286	269.694	1533.96	23.8871	1.07103	146.216	147.736	41.4139	439.4
SUMATERA SELATAN	KOTA PAGAR ALAM	DEMPO UTARA	998.533	451.393	2180.35	588.497	261.733	1312.62	1.83408	0.00171235	31.9473	298.42	126.491	708.166	10.8097	0.50311	68.1798	67.6716	19.4432	205.95
SUMATERA SELATAN	KOTA PAGAR ALAM	DEMPO SELATAN	572.218	263.354	1261.07	340.663	151.298	765.495	1.08008	0.00110037	18.3461	172.113	72.4811	409.068	6.27908	0.314401	36.4982	39.0323	11.1491	116.412
SUMATERA SELATAN	KOTA PAGAR ALAM	DEMPO TENGAH	667.326	295.779	1459.95	392.34	171.128	885.005	1.15747	0.0012102	21.7527	200.501	81.8438	471.334	7.17371	0.329151	44.9362	44.9136	12.7012	134.552
SUMATERA SELATAN	KOTA LUBUK LINGGAU	LUBUK LINGGAU TIMUR I	1460.56	661.652	3228.33	818.661	361.522	1867.16	1.00747	3.56725e-05	37.5139	223.025	84.2458	571.37	207.473	74.8994	537.398	164.869	56.7291	445.991
SUMATERA SELATAN	KOTA LUBUK LINGGAU	LUBUK LINGGAU BARAT I	1650.85	752.368	3720.87	931.969	410.602	2136.89	1.03293	5.30883e-05	42.3906	255.966	92.5349	657.35	234.146	84.4143	611.389	186.355	63.4296	514.885
SUMATERA SELATAN	KOTA LUBUK LINGGAU	LUBUK LINGGAU SELATAN I	709.575	315.829	1547.87	399.73	171.009	895.721	0.458616	1.39093e-05	17.5918	108.377	41.1306	279.832	100.956	36.6123	266.643	79.165	26.6029	215.744
SUMATERA SELATAN	KOTA LUBUK LINGGAU	LUBUK LINGGAU UTARA I	780.372	353.635	1698.68	442.228	194.683	987.653	0.46721	2.5821e-05	19.7901	120.1	44.3964	308.433	109.72	40.3691	282.724	87.2361	30.2296	234.423
SUMATERA SELATAN	KOTA LUBUK LINGGAU	LUBUK LINGGAU TIMUR II	1378.01	615.906	3059.64	775.259	338.681	1769.38	0.854866	4.32491e-05	33.9406	212.87	80.0428	538.254	193.845	70.8316	510.356	155.558	53.393	426.668
SUMATERA SELATAN	KOTA LUBUK LINGGAU	LUBUK LINGGAU BARAT II	885.511	403.438	1983.44	501.477	222.758	1153.1	0.556755	2.52641e-05	22.0296	136.79	50.0936	349.395	125.719	46.5031	328.637	100.248	34.9496	276.034
SUMATERA SELATAN	KOTA LUBUK LINGGAU	LUBUK LINGGAU SELATAN II	1422.64	643.751	3118.07	805.592	352.987	1803.27	0.983616	3.13201e-05	36.0481	217.694	81.4406	554.05	201.488	72.2169	512.849	158.686	54.0087	429.1
SUMATERA SELATAN	KOTA LUBUK LINGGAU	LUBUK LINGGAU UTARA II	1780.39	811.842	3928.46	1008.27	440.385	2272.08	1.17952	6.27323e-05	46.0901	273.602	103.555	700.713	252.037	92.2381	654.732	196.707	68.0324	536.908
SUMATERA SELATAN	KOTA PRABUMULIH	PRABUMULIH BARAT	1068.52	745.413	1541.71	701.333	470.03	1037.83	5.29886	0.0562723	41.7812	176.826	89.6807	323.901	132.53	60.8835	257.544	25.4784	3.65501	89.048
SUMATERA SELATAN	KOTA PRABUMULIH	PRABUMULIH TIMUR	2822.99	1957.13	4049.64	1846.57	1225.07	2746.57	14.1451	0.150244	112.317	468.607	238.317	852.956	349.21	159.712	673.928	67.8824	10.7511	231.748
SUMATERA SELATAN	KOTA PRABUMULIH	CAMBAI	690.43	477.064	996.207	451.383	300.832	671.777	3.6121	0.0351381	28.4252	113.785	57.7266	208.956	85.28	38.5306	168.271	16.6826	2.5071	55.7083
SUMATERA SELATAN	KOTA PRABUMULIH	RAMBANG KAPAK TENGAH	469.708	327.141	678.332	308.299	204.419	460.09	2.34532	0.0254446	19.2117	78.4183	38.7743	141.79	57.8839	26.8087	113.336	11.4342	1.71994	38.3845
SUMATERA SELATAN	KOTA PRABUMULIH	PRABUMULIH UTARA	1101.91	770.683	1584.12	721.359	484.734	1075.73	5.51937	0.0532268	44.3928	183.449	92.8418	332.924	135.733	62.1703	265.036	26.2987	4.04776	90.7861
SUMATERA SELATAN	KOTA PRABUMULIH	PRABUMULIH SELATAN	759.836	529.292	1095.11	498.259	329.964	739.611	3.65693	0.03197	29.9943	125.308	62.801	229.912	94.1027	42.797	184.48	18.2804	2.7499	63.3504
BENGKULU	KAB. BENGKULU SELATAN	KEDURANG	332.725	174.392	634.175	57.2042	24.5591	128.643	0.322572	2.92664e-05	8.88318	213.65	110.103	419.503	23.5522	7.52174	63.1005	28.87	9.69932	72.3952
BENGKULU	KAB. BENGKULU SELATAN	SEGINIM	464.642	240.857	894.62	80.1188	34.1058	178.853	0.449772	5.05541e-05	12.5454	298.542	149.328	589.916	33.1785	10.4148	87.7928	40.2492	14.251	103.428
BENGKULU	KAB. BENGKULU SELATAN	PINO	347.503	182.054	673.105	59.4963	25.3154	133.249	0.327663	4.72495e-05	9.34637	222.842	114.46	441.725	24.3143	7.85014	67.0459	30.0976	10.3913	77.9944
BENGKULU	KAB. BENGKULU SELATAN	MANNA	451.154	233.726	866.597	77.9889	32.4712	173.913	0.394768	5.01978e-05	12.3113	289.829	146.354	569.344	32.3269	10.2002	88.5464	39.2212	13.4227	101.627
BENGKULU	KAB. BENGKULU SELATAN	KOTA MANNA	830.273	435.96	1615.5	141.185	60.4732	323.812	0.785621	8.56234e-05	22.2714	534.266	272.418	1060.07	59.2918	18.9476	155.727	71.785	24.8008	180.804
BENGKULU	KAB. BENGKULU SELATAN	PINO RAYA	601.497	310.276	1162.24	103.17	43.545	232.533	0.562759	6.82439e-05	15.6652	387.509	196.163	767.478	42.4434	12.9287	115.426	51.4877	17.945	132.554
BENGKULU	KAB. BENGKULU SELATAN	KEDURANG ILIR	245.969	127.939	478.334	42.3664	17.8748	96.26	0.220955	1.95e-05	6.55357	158.476	79.493	315.958	17.6166	5.45521	47.9715	21.1916	7.29812	54.9097
BENGKULU	KAB. BENGKULU SELATAN	AIR NIPIS	337.756	176.889	651.2	57.4485	24.6399	131.154	0.320842	3.10084e-05	9.14015	216.47	110.091	425.465	24.0567	7.62368	64.4872	28.8969	9.69082	75.3153
BENGKULU	KAB. BENGKULU SELATAN	ULU MANNA	222.173	115.943	431.842	38.0655	16.4612	85.8529	0.209534	2.22376e-05	5.94777	142.999	72.1253	281.242	15.8928	4.84139	42.6711	19.2741	6.50608	49.5533
BENGKULU	KAB. BENGKULU SELATAN	BUNGA MAS	192.057	99.987	372.062	32.8884	13.9752	74.2963	0.178213	1.94213e-05	5.04208	123.061	62.97	243.578	13.7627	4.3818	36.9006	16.5089	5.80599	42.7041
BENGKULU	KAB. BENGKULU SELATAN	PASAR MANNA	483.536	252.206	932.366	83.5461	35.2129	186.225	0.45984	4.78864e-05	13.0927	308.973	159.15	615.081	34.4484	10.9075	93.4387	41.5355	14.475	103.042
BENGKULU	KAB. REJANG LEBONG	KOTA PADANG	476.812	216.603	1043.01	161.715	68.8578	378.51	3.78021	0.108192	26.7917	185.942	80.0665	428.976	65.3186	24.0047	169.369	44.153	13.873	120.748
BENGKULU	KAB. REJANG LEBONG	PADANG ULAK TANDING	758.641	344.068	1662.96	255.668	107.825	603.881	6.11687	0.174873	42.8573	301.187	128.972	692.638	104.194	37.9259	278.441	70.3237	22.531	195.057
BENGKULU	KAB. REJANG LEBONG	SINDANG KELINGI	511.2	231.896	1131.2	173.083	73.7277	403.634	4.06812	0.109356	28.474	201.032	87.1195	467.943	69.8831	25.256	184.495	46.497	14.8573	131.231
BENGKULU	KAB. REJANG LEBONG	CURUP	1049.81	467.416	2262.57	353.27	149.075	813.872	8.07005	0.241449	55.7662	410.567	174.91	937.549	144.188	51.3192	371.086	96.2463	30.1984	267.681
BENGKULU	KAB. REJANG LEBONG	BERMANI ULU	543.102	241.85	1194.71	182.321	76.9026	430.704	4.27082	0.130501	31.3704	213.236	89.5662	490.028	74.5484	26.5974	192.947	50.0455	15.7684	142.429
BENGKULU	KAB. REJANG LEBONG	SELUPU REJANG	1416.66	646.973	3162.41	476.786	205.431	1121.91	11.1797	0.321621	79.5452	560.316	242.198	1313.94	194.754	70.7449	517.881	130.444	41.9386	370.548
BENGKULU	KAB. REJANG LEBONG	CURUP UTARA	733.688	338.11	1635.74	247.607	105.176	582.46	5.88198	0.165908	42.1212	290.011	124.802	674.447	101.175	36.7998	267.898	67.5188	21.6526	189.855
BENGKULU	KAB. REJANG LEBONG	CURUP TIMUR	1010.87	465.088	2220.74	339.475	146.808	802.499	7.84476	0.187369	56.5772	398.435	170.836	920.98	139.29	51.4221	360.001	92.7554	30.6061	254.952
BENGKULU	KAB. REJANG LEBONG	CURUP SELATAN	923.57	415.818	2056.77	312.942	128.233	732.263	7.25261	0.183742	50.7495	364.123	154.711	851.181	127.899	45.2894	336.264	84.8473	27.825	238.282
BENGKULU	KAB. REJANG LEBONG	CURUP TENGAH	1297.15	583.419	2882.04	439.705	183.253	1034.48	10.4118	0.287908	72.3241	512.412	219.011	1193.45	179.411	64.8561	468.73	118.202	37.5164	335.406
BENGKULU	KAB. REJANG LEBONG	BINDURIANG	357.331	162.131	789.076	120.961	50.853	280.531	2.73383	0.0731509	20.9031	141.632	59.6619	324.091	49.0065	17.9305	128.217	32.9289	10.5067	92.2265
BENGKULU	KAB. REJANG LEBONG	SINDANG BELITI ULU	446.172	202.233	991.534	150.425	62.5173	355.732	3.53378	0.101582	25.8367	174.21	74.9519	414.65	61.3428	22.5547	161.971	41.1448	13.2398	115.263
BENGKULU	KAB. REJANG LEBONG	SINDANG DATARAN	401.458	180.762	877.658	135.425	56.4423	312.261	3.14171	0.0840501	22.5967	156.856	67.3028	366.293	55.3165	19.913	144.492	36.6868	11.9535	101.143
BENGKULU	KAB. REJANG LEBONG	SINDANG BELITI ILIR	352.434	158.434	773.771	118.591	49.6161	278.431	2.75436	0.074172	19.8182	139.62	59.0161	318.654	48.6344	17.2061	127.319	31.9211	10.5356	91.2215
BENGKULU	KAB. REJANG LEBONG	BERMANI ULU RAYA	479.373	217.327	1041.25	160.925	68.0201	376.387	3.92377	0.087392	27.9447	188.317	79.8963	431.152	66.4746	24.113	170.3	43.9052	14.0493	122.861
BENGKULU	KAB. BENGKULU UTARA	ENGGANO	179.083	124.96	255.76	12.9249	4.6587	28.9766	0.802432	0.00717367	6.83391	136.731	92.7848	200.519	7.61636	1.88377	20.5745	15.9356	6.26561	33.3502
BENGKULU	KAB. BENGKULU UTARA	KERKAP	536.701	370.417	773.138	37.966	13.6892	86.1467	2.40489	0.0228876	21.1516	409.928	278.138	604.236	22.6783	5.84994	61.5553	47.9975	19.1786	101.306
BENGKULU	KAB. BENGKULU UTARA	KOTA ARGA MAKMUR	1810.73	1259.92	2649.81	130.234	46.7229	294.16	8.08228	0.0659449	70.3013	1386.18	945.487	2060.29	77.3096	19.7116	208.02	163.788	65.2439	343.259
BENGKULU	KAB. BENGKULU UTARA	GIRI MULYA	649.038	448.379	934.392	46.3069	16.0464	104.983	2.94494	0.0232896	25.1233	497.591	333.563	729.903	27.4244	6.77319	75.5695	58.1247	23.5469	121.262
BENGKULU	KAB. BENGKULU UTARA	PADANG JAYA	1367.78	942.039	1968.73	99.0284	34.5667	223.615	6.23357	0.0553792	53.0491	1047.97	703.765	1548.62	57.7653	14.5207	154.11	122.75	47.1208	255.881
BENGKULU	KAB. BENGKULU UTARA	LAIS	584.727	405.081	840.228	41.967	15.1698	94.4505	2.57239	0.024124	22.5273	447.049	303.121	655.395	24.802	6.20463	67.657	52.0293	20.4692	109.893
BENGKULU	KAB. BENGKULU UTARA	BATIK NAU	565.592	394.838	822.864	40.4606	14.1474	90.9094	2.54533	0.021549	22.0322	433.519	294.566	637.286	23.8445	6.14945	64.7606	50.996	20.5448	107.916
BENGKULU	KAB. BENGKULU UTARA	KETAHUN	862.612	602.008	1231.04	60.5993	21.8943	137.488	3.85014	0.0307268	32.6161	662.753	449.082	964.375	36.4985	9.34753	97.8646	76.3112	30.3215	162.663
BENGKULU	KAB. BENGKULU UTARA	NAPAL PUTIH	356.702	247.951	511.717	25.5851	9.06747	56.733	1.60048	0.0131194	13.666	273.855	185.566	403.485	15.2876	3.80533	40.2905	31.9102	12.575	66.7449
BENGKULU	KAB. BENGKULU UTARA	PUTRI HIJAU	979.352	681.113	1410.17	68.7926	24.6411	160.709	4.5377	0.037856	39.662	750.543	509.372	1106.86	41.4567	10.3172	113.148	87.225	34.6581	183.156
BENGKULU	KAB. BENGKULU UTARA	AIR BESI	426.574	296.784	617.817	30.1491	10.8176	68.3149	1.89401	0.0156277	16.2229	326.735	221.93	482.886	17.9398	4.5144	48.9792	38.2239	15.1988	81.1252
BENGKULU	KAB. BENGKULU UTARA	AIR NAPAL	423.712	290.379	611.316	30.142	10.7784	68.8607	1.90123	0.015301	16.3311	324.094	218.366	477.005	18.1019	4.58018	49.4496	38.2291	14.7984	80.4611
BENGKULU	KAB. BENGKULU UTARA	HULU PALIK	488.607	340.231	708.207	35.4431	12.4767	79.5192	2.17464	0.0172836	19.2296	374.691	256.339	551.07	20.7948	5.25352	57.4158	43.5013	17.3049	92.1437
BENGKULU	KAB. BENGKULU UTARA	AIR PADANG	280.329	194.724	406.626	20.2195	6.96369	45.9017	1.3034	0.00967802	10.7128	214.759	146.204	317.262	11.8419	2.99564	32.4109	25.2637	9.88514	53.8418
BENGKULU	KAB. BENGKULU UTARA	ARMA JAYA	544.103	380.813	786.7	39.3316	13.6441	90.2576	2.46488	0.023443	21.4002	417.573	284.344	616.792	23.093	6.05873	62.5147	48.6845	19.5882	104.123
BENGKULU	KAB. BENGKULU UTARA	TANJUNG AGUNG PALIK	349.059	242.509	503.278	24.7567	8.86172	56.2388	1.65883	0.0129893	13.7614	268.034	181.432	393.521	14.9012	3.70961	39.961	31.2601	12.5165	65.4283
BENGKULU	KAB. BENGKULU UTARA	ULOK KUPAI	591.748	412.865	852.235	42.8632	15.1447	96.7474	2.64541	0.0204733	23.4317	452.88	306.056	665.341	25.4718	6.15341	68.8108	52.8905	21.744	110.86
BENGKULU	KAB. BENGKULU UTARA	PINANG RAYA	1025.72	719.367	1469.71	73.8657	25.7767	163.999	4.5477	0.0349582	38.7919	784.791	533.651	1152.29	43.6528	11.3387	118.105	92.8779	36.601	196.137
BENGKULU	KAB. BENGKULU UTARA	MARGA SAKTI SEBELAT	722.186	500.793	1039.22	51.6062	18.7669	115.851	3.20156	0.0269203	28.4977	553.755	374.697	815.351	30.6539	7.65464	81.4612	64.4989	25.2909	137.187
BENGKULU	KAB. KAUR	KINAL	176.791	81.1019	399.493	18.893	6.49751	51.4217	0.602733	0.002333	7.31361	126.39	57.088	289.389	12.1577	3.5742	37.3857	13.8375	4.24779	40.8323
BENGKULU	KAB. KAUR	TANJUNG KEMUNING	485.527	217.178	1081.24	51.8142	17.5511	141.377	1.63397	0.00694982	20.641	345.297	154.895	771.673	33.5384	9.77625	102.518	38.317	11.6932	110.585
BENGKULU	KAB. KAUR	KAUR UTARA	272.213	122.037	604.273	29.0376	9.89174	80.1452	0.911168	0.00372322	11.2732	194.807	85.6394	441.983	19.0188	5.29321	56.1118	21.3796	6.60718	62.2151
BENGKULU	KAB. KAUR	KAUR TENGAH	179.094	80.0867	404.685	18.9991	6.54023	52.8414	0.619456	0.00251086	7.21019	127.177	57.2071	290.28	12.4072	3.44858	38.1905	14.1244	4.33718	41.0645
BENGKULU	KAB. KAUR	KAUR SELATAN	600.092	270.392	1332.27	63.7079	21.2581	177.156	1.94705	0.00882992	23.8439	426.538	189.297	959.018	41.2763	12.1094	125.915	47.1064	14.4377	139.43
BENGKULU	KAB. KAUR	MAJE	520.23	232.613	1150.19	55.2633	18.5187	155.657	1.71319	0.00805808	20.5139	370.408	162.939	829.292	36.2847	9.94766	108.961	40.6243	12.2748	121.782
BENGKULU	KAB. KAUR	NASAL	588.394	264.126	1286.68	62.1788	21.192	169.685	1.89665	0.00829657	24.0403	420.737	186.963	935.557	40.7419	11.774	120.831	46.1449	13.9007	132.103
BENGKULU	KAB. KAUR	SEMIDANG GUMAY	240.099	108.37	528.625	25.3136	8.60514	69.2938	0.807231	0.00332409	9.46437	170.664	76.3402	379.489	16.4966	4.64949	50.3621	18.8566	5.81165	54.5353
BENGKULU	KAB. KAUR	KELAM TENGAH	261.388	118.949	588.923	27.689	9.55242	77.0068	0.881775	0.0037402	10.8008	186.335	83.6268	421.504	18.0696	5.04707	54.6054	20.6718	6.21371	61.8599
BENGKULU	KAB. KAUR	LUAS	203.165	91.3291	447.093	21.3261	7.40856	57.6495	0.665321	0.00304262	7.95371	145.135	63.593	324.315	13.8543	3.91399	40.9693	16.0146	4.88127	45.3668
BENGKULU	KAB. KAUR	MUARA SAHUNG	241.163	108.662	537.015	25.6428	8.60592	70.9119	0.81574	0.00355525	9.96294	172.064	76.3481	387.681	16.5572	4.78606	50.2401	18.7904	5.71513	55.0009
BENGKULU	KAB. KAUR	TETAP	254.581	116.004	568.159	27.1096	9.08548	73.5846	0.886277	0.00356428	10.0515	181.362	81.1352	410.683	17.5112	4.99776	54.0208	20.0319	6.18286	58.3957
BENGKULU	KAB. KAUR	LUNGKANG KULE	131.365	59.957	287.835	14.0655	4.82162	38.4826	0.450856	0.00170309	5.1831	94.1649	42.1124	207.642	9.11128	2.67542	27.4422	10.3367	3.13157	29.8337
BENGKULU	KAB. KAUR	PADANG GUCI HILIR	142.736	65.018	310.796	15.0953	5.17064	41.1761	0.473951	0.00246396	5.74516	101.294	45.3851	223.814	9.78688	2.83949	29.2716	11.365	3.44224	32.6721
BENGKULU	KAB. KAUR	PADANG GUCI HULU	287.89	130.077	626.585	30.6165	10.373	82.4931	0.986894	0.00449419	11.1951	205.044	90.6196	456.816	19.662	5.6661	59.1675	22.38	6.8375	65.2615
BENGKULU	KAB. SELUMA	SUKARAJA	1217.25	844.783	1751.66	42.5903	9.22623	124.848	19.6641	1.85847	80.7893	861.187	574.038	1274.13	123.341	51.3689	254.514	138.942	61.5815	278.867
BENGKULU	KAB. SELUMA	SELUMA	376.581	262.336	541.367	13.0528	2.88511	37.8324	5.97115	0.484975	25.2235	266.365	178.379	392.143	38.0818	16.1829	76.9327	43.4164	19.5496	84.4781
BENGKULU	KAB. SELUMA	TALO	443.332	307.171	640.481	15.3255	3.337	44.589	7.00187	0.600881	29.1405	314.136	210.779	466.29	45.0808	18.8836	91.7223	50.7001	22.1101	100.657
BENGKULU	KAB. SELUMA	SEMIDANG ALAS	554.978	381.964	799.897	19.3312	4.01644	56.5253	8.87081	0.826921	37.0966	391.138	261.88	579.893	56.277	23.4522	114.347	63.6507	27.699	126.757
BENGKULU	KAB. SELUMA	SEMIDANG ALAS MARAS	907.939	632.912	1304.77	31.6853	6.88701	92.0006	14.7745	1.29824	61.3013	642.252	433.31	945.144	91.9026	38.0747	187.835	104.37	46.6225	207.855
BENGKULU	KAB. SELUMA	AIR PERIUKAN	836.847	577.791	1213.62	29.1878	6.17219	85.6417	13.3159	1.19402	56.1885	591.941	396.295	883.91	83.8001	35.0148	173.485	95.4516	43.0818	189.361
BENGKULU	KAB. SELUMA	LUBUK SANDI	436.956	305.373	628.41	15.3126	3.26568	44.4333	6.76521	0.645743	28.1898	309.365	209.048	454.701	44.7338	19.0018	90.248	49.8713	21.9744	99.4412
BENGKULU	KAB. SELUMA	SELUMA BARAT	355.426	247.523	514.616	12.3258	2.62279	35.7592	5.677	0.486179	23.543	250.939	168.201	371.878	36.3793	15.198	73.3361	41.0568	18.0814	82.3838
BENGKULU	KAB. SELUMA	SELUMA TIMUR	399.464	278.273	580.415	14.0638	3.09141	40.7598	6.33132	0.515682	26.3767	281.87	191.315	419.053	40.3288	16.7175	81.7494	46.2365	20.2594	91.1659
BENGKULU	KAB. SELUMA	SELUMA UTARA	339.414	234.473	486.782	11.7161	2.49578	34.2471	5.41508	0.46368	22.4552	239.548	160.037	352.131	34.4834	14.5841	69.7012	39.056	17.0179	76.2543
BENGKULU	KAB. SELUMA	SELUMA SELATAN	497.031	342.642	718.796	17.1533	3.58455	50.2025	8.01747	0.626064	33.5506	351.767	234.451	520.612	50.2301	20.9332	103.193	56.5459	24.898	112.481
BENGKULU	KAB. SELUMA	TALO KECIL	402.097	276.275	576.914	13.8917	2.92925	40.5726	6.53143	0.60768	27.0699	282.497	188.857	416.061	40.9906	17.3901	85.06	46.0241	20.2849	91.8395
BENGKULU	KAB. SELUMA	ULU TALO	226.023	156.568	325.779	7.78231	1.62632	22.8992	3.76091	0.339544	15.0314	159.235	108.135	235.647	22.7222	9.56006	47.0238	25.9004	11.5712	51.0386
BENGKULU	KAB. SELUMA	ILIR TALO	587.622	406.578	843.035	20.2237	4.3521	60.4764	9.24004	0.828164	39.024	414.477	278.913	615.347	59.1082	24.8257	120.918	67.375	29.4402	132.7
BENGKULU	KAB. MUKO MUKO	LUBUK PINANG	590.27	269.672	1292.66	61.8227	20.9368	167.208	12.4467	1.61238	55.1937	442.033	201.108	972.064	27.2166	6.51389	92.8823	28.6667	6.97286	94.9899
BENGKULU	KAB. MUKO MUKO	KOTA MUKOMUKO	737.304	334.025	1627.65	76.7677	25.7445	209.854	15.9468	1.97919	69.4516	551.942	248.51	1237.49	34.5132	8.24988	117.672	36.0381	8.58223	120.744
BENGKULU	KAB. MUKO MUKO	TERAS TERUNJAM	317.865	145.716	693.339	32.9604	11.0785	91.1233	6.72862	0.789148	29.6887	237.715	108.112	526.77	14.8551	3.35292	49.8951	15.6631	3.7618	49.8654
BENGKULU	KAB. MUKO MUKO	PONDOK SUGUH	539.381	245.227	1197.35	56.4056	18.7039	156.48	11.3982	1.35446	49.7245	404.249	181.652	909.144	25.2703	6.0095	84.5081	26.276	6.56664	87.6127
BENGKULU	KAB. MUKO MUKO	IPUH	718.241	324.751	1564.1	75.2421	25.5165	205.632	15.0627	1.79732	68.6761	537.798	239.322	1179.15	33.972	7.51307	109.9	34.7455	8.42867	113.324
BENGKULU	KAB. MUKO MUKO	MALIN DEMAN	267.635	121.453	590.81	28.1134	9.41402	75.4991	5.72687	0.685831	24.8009	201.87	89.2369	445.274	12.5132	2.88428	41.7454	13.0715	3.1579	43.233
BENGKULU	KAB. MUKO MUKO	AIR RAMI	527.146	243.466	1188.39	54.8778	18.7908	149.447	11.2681	1.29554	50.2467	394.736	180.156	889.595	24.5171	5.76111	83.828	25.723	6.38045	87.9952
BENGKULU	KAB. MUKO MUKO	TERAMANG JAYA	484.918	216.817	1084.35	50.054	16.847	137.038	10.2947	1.12241	44.0993	362.469	160.076	816.109	22.2952	5.02628	73.0815	23.4167	5.69647	75.9836
BENGKULU	KAB. MUKO MUKO	SELAGAN RAYA	415.309	189.511	931.935	43.5965	14.6948	117.661	8.71675	1.06485	38.5094	310.226	140.25	708.881	19.4309	4.60777	65.8583	20.0336	4.92126	66.8886
BENGKULU	KAB. MUKO MUKO	PENARIK	967.59	435.895	2112.79	101.469	33.5009	278.264	20.5433	2.4418	90.2376	723.764	324.298	1597.64	45.3861	10.5992	150.4	47.24	11.4402	156.797
BENGKULU	KAB. MUKO MUKO	XIV KOTO	536.863	244.325	1214.59	56.5484	18.8836	156.887	11.4153	1.35622	52.5392	402.926	181.538	921.285	25.0658	5.64093	85.059	26.0836	6.20751	87.4958
BENGKULU	KAB. MUKO MUKO	V KOTO	298.32	135.713	665.172	31.4517	10.6704	86.475	6.29069	0.73917	27.4752	223.8	100.163	499.892	13.7349	3.16304	46.7978	14.5281	3.45717	49.0667
BENGKULU	KAB. MUKO MUKO	AIR MAJUNTO	460	204.678	1016.78	48.1106	15.7412	130.862	9.87254	1.21337	43.1753	342.843	152.677	766.877	21.7691	5.2184	72.0974	22.5263	5.47262	75.6346
BENGKULU	KAB. MUKO MUKO	AIR DIKIT	272.062	123.992	594.449	28.546	9.51062	77.3835	5.7573	0.720134	25.2617	204.206	91.846	450.218	12.705	2.97037	41.8133	13.5301	3.20557	42.9373
BENGKULU	KAB. MUKO MUKO	SUNGAI RUMBAI	367.013	165.347	815.56	38.1813	12.8968	107.056	7.74066	0.96331	34.3173	273.771	122.934	618.704	17.1502	4.0166	57.4731	18.024	4.23729	57.9661
BENGKULU	KAB. LEBONG	LEBONG UTARA	480.459	335.55	689.303	200.084	125.323	311.876	5.01776	0.22389	24.9595	4.35594	0.142241	25.1116	246.768	159.052	377.61	11.8317	1.84816	40.1986
BENGKULU	KAB. LEBONG	LEBONG ATAS	175.18	121.764	249.248	73.1395	45.8154	114.248	1.76309	0.087249	9.77087	1.54817	0.0535661	9.03741	89.6941	57.9718	135.758	4.3248	0.688241	14.7272
BENGKULU	KAB. LEBONG	LEBONG TENGAH	324.146	224.914	468.666	136.055	84.9806	212.742	3.29491	0.15275	17.8303	2.84764	0.0977479	16.892	166.178	106.768	254.889	8.06101	1.24133	26.8675
BENGKULU	KAB. LEBONG	LEBONG SELATAN	436.872	304.12	625.167	182.547	113.705	285.512	4.57288	0.194384	24.1107	3.72723	0.12888	21.3363	224.502	145.848	344.601	10.8893	1.62199	37.4208
BENGKULU	KAB. LEBONG	RIMBO PENGADANG	138.404	96.3486	199.14	57.3783	36.4248	90.5124	1.41689	0.064579	7.61493	1.24595	0.0473209	7.08446	70.9632	46.3768	107.537	3.42602	0.5294	11.721
BENGKULU	KAB. LEBONG	TOPOS	181.812	125.59	263.049	76.0342	47.6516	119.065	1.88507	0.0804419	9.71113	1.61548	0.0581223	9.17588	93.3226	59.8661	141.808	4.56653	0.68296	15.3495
BENGKULU	KAB. LEBONG	BINGIN KUNING	310.455	216.62	445.589	129.635	81.2921	203.297	3.19509	0.152268	16.4328	2.73286	0.1027	15.6668	158.953	103.555	241.308	7.79417	1.23141	25.8869
BENGKULU	KAB. LEBONG	LEBONG SAKTI	262.04	182.174	378.757	109.72	68.8715	171.128	2.7031	0.115535	14.2869	2.38059	0.0821964	13.254	134.429	86.0539	204.617	6.42002	0.971283	21.6801
BENGKULU	KAB. LEBONG	TUBEI	218.815	151.634	313.345	91.4928	57.1054	142.575	2.1592	0.0917735	11.8985	2.00652	0.0648835	10.8661	112.019	73.0547	170.071	5.39574	0.853701	18.6849
BENGKULU	KAB. LEBONG	AMEN	254.768	177.229	367.053	106.463	66.7919	166.729	2.56017	0.11444	13.5133	2.28165	0.0749979	13.2255	130.507	85.0057	201.056	6.18393	0.945008	21.4104
BENGKULU	KAB. LEBONG	URAM JAYA	160.783	110.663	232.245	66.8328	41.8794	104.331	1.69028	0.0814857	8.92803	1.41905	0.0531076	8.24688	82.7272	52.9724	126.143	4.01839	0.577122	13.851
BENGKULU	KAB. LEBONG	PINANG BELAPIS	167.957	116.805	242.245	70.0254	44.3356	109.46	1.72457	0.081026	9.07224	1.51701	0.0522132	8.8057	85.9801	55.6636	131.767	4.12719	0.644984	13.7797
BENGKULU	KAB. KEPAHIANG	BERMANI ILIR	406.672	213.415	789.745	188.091	93.6048	380.844	3.21063	0.10115	21.8047	96.5993	43.9402	207.751	61.3568	25.1151	141.153	44.6254	16.3336	108.84
BENGKULU	KAB. KEPAHIANG	UJAN MAS	646.432	334.896	1260.48	300.377	147.072	605.255	5.1312	0.152188	35.2297	153.782	70.1646	334.563	96.252	39.1242	225.168	70.9002	26.1032	175.625
BENGKULU	KAB. KEPAHIANG	TEBAT KARAI	399.906	210.285	765.759	186.267	92.1024	368.724	3.21437	0.103266	21.5683	95.485	43.2259	201.631	60.0006	24.7807	138.86	43.7138	15.968	106.86
BENGKULU	KAB. KEPAHIANG	KEPAHIANG	1380.78	716.539	2667.06	641.127	315.653	1287.04	10.855	0.304227	70.7933	330.564	147.885	701.352	209.823	84.7581	476.21	150.964	57.42	369.185
BENGKULU	KAB. KEPAHIANG	MERIGI	309.244	158.837	597.907	143.294	70.1346	290.53	2.40498	0.0744031	15.801	73.5936	32.9505	157.8	46.4087	19.1756	107.111	34.0319	12.431	81.0927
BENGKULU	KAB. KEPAHIANG	KEBAWETAN	358.177	188.217	688.706	165.577	82.5025	329.425	2.84082	0.084063	19.1658	85.6356	39.4331	183.96	53.3201	22.1953	122.676	38.7506	14.856	94.3195
BENGKULU	KAB. KEPAHIANG	SEBERANG MUSI	212.16	110.406	405.215	98.1923	48.4353	197.808	1.67557	0.0499393	11.3361	50.3873	22.7011	107.661	32.0937	13.2868	72.8028	23.2735	8.58484	56.2978
BENGKULU	KAB. KEPAHIANG	MUARA KEMUMU	329.163	171.974	630.422	153.769	75.6241	307.913	2.69244	0.0823003	17.3594	77.6672	35.358	167.536	49.1693	19.905	114.379	35.7178	13.5967	89.0228
BENGKULU	KAB. BENGKULU TENGAH	KARANG TINGGI	449.078	235.487	868.524	32.8557	10.596	88.6036	2.48643	0.0334558	20.3758	269.078	136.288	528.959	20.4458	5.04913	62.7812	113.565	52.0293	239.785
BENGKULU	KAB. BENGKULU TENGAH	TALANG EMPAT	440.007	230.625	854.603	32.2833	10.5139	85.7214	2.46819	0.0309041	19.9312	261.659	131.866	519.935	20.1986	4.82642	61.062	111.511	50.2915	238.741
BENGKULU	KAB. BENGKULU TENGAH	PONDOK KELAPA	1082.56	567.969	2101.77	78.6813	25.1621	214.651	5.78581	0.0814066	48.9355	643.067	329.368	1279.16	49.3552	11.9451	150.377	274.531	124.418	588.405
BENGKULU	KAB. BENGKULU TENGAH	PEMATANG TIGA	272.862	139.75	518.45	19.7318	6.27653	52.3706	1.45936	0.0182173	12.4583	161.835	80.4567	318.909	12.3849	2.99905	38.0482	68.592	31.9014	145.34
BENGKULU	KAB. BENGKULU TENGAH	PAGAR JATI	251.804	129.595	486.746	18.1461	5.80098	49.2284	1.36874	0.0175465	11.4397	150.243	74.6556	297.685	11.4466	2.70353	34.5777	63.6012	28.4817	135.219
BENGKULU	KAB. BENGKULU TENGAH	TABA PENANJUNG	413.436	214.18	792.016	29.7266	9.42344	80.8775	2.26325	0.0294935	18.9928	247.043	122.212	484.114	18.8733	4.44539	57.2887	104.018	47.413	222.616
BENGKULU	KAB. BENGKULU TENGAH	MERIGI KELINDANG	255.014	132.236	489.952	18.4953	5.87826	48.8541	1.36577	0.0167467	11.9056	151.388	76.4747	301.953	11.4384	2.8379	36.413	64.4487	29.3741	135.699
BENGKULU	KAB. BENGKULU TENGAH	MERIGI SAKTI	230.137	121.085	442.307	16.5634	5.34817	45.6702	1.23668	0.0162218	10.4571	137.651	69.5743	269.238	10.3275	2.5363	31.6386	58.1194	27.0814	125.125
BENGKULU	KAB. BENGKULU TENGAH	PONDOK KUBANG	360.229	187.922	693.567	25.8545	8.41543	69.4638	1.9397	0.0261955	17.0826	214.35	108.1	425.44	16.2513	3.96084	50.0273	90.7097	42.3583	193.913
BENGKULU	KAB. BENGKULU TENGAH	BANG HAJI	241.648	123.341	460.454	17.3951	5.57914	46.943	1.29456	0.0175528	10.9276	143.884	71.8852	279.777	10.953	2.58025	33.2889	60.7607	27.5691	128.124
BENGKULU	KAB. BENGKULU TENGAH	SEMIDANG LAGAN	205.365	107.454	391.395	14.8408	4.63356	38.9325	1.0969	0.0147453	9.36684	122.034	62.4093	237.706	9.27288	2.22495	28.1209	51.5792	23.7175	110.31
BENGKULU	KOTA BENGKULU	SELEBAR	2877.66	1297.33	6393.83	1951.8	856.297	4436.18	4.40705e-05	3.27273e-25	16.6664	795.188	328.152	1903.73	26.695	1.02993	178.593	34.3269	2.02742	196.585
BENGKULU	KOTA BENGKULU	GADING CEMPAKA	1333.1	602.027	2966.17	904.039	401.519	2024.03	1.51718e-05	1.54635e-25	8.05165	370.337	152.337	887.795	12.8165	0.455	83.9262	16.1064	0.936699	93.6208
BENGKULU	KOTA BENGKULU	TELUK SEGARA	771.001	350.745	1725.71	521.467	233.513	1191.92	1.23618e-05	2.11556e-26	4.6932	214.246	88.5354	514.14	7.5019	0.285974	46.6922	9.71899	0.508663	53.3294
BENGKULU	KOTA BENGKULU	MUARA BANGKA HULU	1810.3	808.609	4016.48	1220.49	542.106	2770.53	2.29497e-05	9.51136e-25	9.93211	503.855	204.579	1176.87	16.6815	0.597685	108.118	22.0152	1.2349	124.608
BENGKULU	KOTA BENGKULU	KAMPUNG MELAYU	1600.76	723.244	3550.69	1089.84	484.749	2470.67	1.26348e-05	4.29442e-26	8.96158	440.989	181.996	1065.83	14.7009	0.556382	98.0629	19.3496	1.20261	112.109
BENGKULU	KOTA BENGKULU	RATU AGUNG	1815.29	821.978	4012.54	1230.34	553.496	2742.19	2.33738e-05	1.45906e-25	10.9988	503.471	207.395	1191.13	16.824	0.680478	113.485	21.2845	1.21329	125.073
BENGKULU	KOTA BENGKULU	RATU SAMBAN	758.188	348.213	1668.75	514.675	232.574	1149.15	9.92443e-06	1.96136e-25	4.01256	210.984	86.2618	501.416	7.16954	0.273094	46.8082	9.15569	0.528701	52.3496
BENGKULU	KOTA BENGKULU	SUNGAI SERUT	867.05	393.231	1913.35	591.771	258.912	1318.19	1.0929e-05	1.47409e-26	4.22799	239.462	100.055	572.375	8.0247	0.277175	52.6673	10.4363	0.577458	60.0604
BENGKULU	KOTA BENGKULU	SINGARAN PATI	1414.28	631.714	3077.53	956.664	422.321	2109.7	1.49872e-05	1.83919e-25	7.61317	388.976	159.113	915.649	12.995	0.514317	86.7589	17.3681	0.953068	98.9639
LAMPUNG	KAB. LAMPUNG SELATAN	NATAR	5598.9	2527.51	12304.5	456.546	138.652	1304.4	17.2434	0.0606814	215.72	4750.52	2143.83	10557.1	158.249	26.4707	634.398	37.3284	0.872077	306.927
LAMPUNG	KAB. LAMPUNG SELATAN	TANJUNG BINTANG	2454.45	1094.22	5404.23	197.636	61.7689	571.843	7.46464	0.0215291	96.7679	2093.81	927.01	4635.16	71.2507	11.9131	278.207	17.2431	0.377108	132.337
LAMPUNG	KAB. LAMPUNG SELATAN	KALIANDA	2804.36	1250.27	6225.22	227.669	71.0972	667.844	8.53079	0.0291687	109.965	2394.41	1064.26	5319.05	79.6644	13.0427	321.341	19.0165	0.394722	151.047
LAMPUNG	KAB. LAMPUNG SELATAN	SIDOMULYO	1915.8	870.815	4244	157.105	48.8704	454.698	5.55422	0.0182366	73.483	1630.67	737.303	3652.72	53.5954	8.65918	216.698	13.2056	0.301911	100.948
LAMPUNG	KAB. LAMPUNG SELATAN	KATIBUNG	2154.05	970.765	4794.14	174.803	54.2029	512.781	6.69279	0.0223747	84.1663	1838.19	826.935	4102.6	61.2448	9.99268	243.309	14.619	0.296642	113.391
LAMPUNG	KAB. LAMPUNG SELATAN	PENENGAHAN	1245.22	554.284	2758.59	101.134	31.197	293.058	3.80843	0.0110507	49.4371	1063.17	469.22	2347.73	35.5355	5.85493	143.822	8.80721	0.211597	69.4217
LAMPUNG	KAB. LAMPUNG SELATAN	PALAS	1790.97	815.702	3887.76	148.09	44.6094	421.257	5.49888	0.0184282	71.5543	1534.72	691.651	3327.38	50.9838	8.44729	197.699	12.1677	0.283098	96.1115
LAMPUNG	KAB. LAMPUNG SELATAN	JATI AGUNG	3505.34	1585.34	7661.98	286.71	87.1055	822.617	10.6273	0.0314637	138.267	2988.96	1336.73	6612.25	99.5644	15.9419	390.384	23.3227	0.530247	184.957
LAMPUNG	KAB. LAMPUNG SELATAN	KETAPANG	1576.18	697.142	3455.77	128.977	38.3566	371.873	4.86239	0.0152734	63.605	1349.24	595.159	2977.85	44.5683	7.21295	179.654	10.9905	0.234452	85.6877
LAMPUNG	KAB. LAMPUNG SELATAN	SRAGI	1049.46	484.016	2335.62	86.2016	26.5085	250.166	3.03969	0.0094503	40.3754	894.065	408.897	2009.31	29.998	4.92586	118.039	7.36945	0.149864	56.0515
LAMPUNG	KAB. LAMPUNG SELATAN	RAJA BASA	738.747	333.658	1633.08	59.7487	17.9733	173.7	2.30847	0.00785335	28.5116	630.322	281.815	1403.77	20.7239	3.50517	83.7236	5.06667	0.113542	39.0118
LAMPUNG	KAB. LAMPUNG SELATAN	CANDIPURO	1702.15	757.372	3726.16	137.918	42.6781	410.387	4.97454	0.0168468	65.2228	1452.58	644.803	3225.1	49.2221	8.05562	189.265	11.5812	0.239857	90.724
LAMPUNG	KAB. LAMPUNG SELATAN	MERBAU MATARAM	1644.55	744.538	3617.23	133.39	41.3981	390.962	5.04936	0.0170431	63.4945	1407.71	630.37	3090.16	47.2999	8.18544	187.851	11.533	0.247696	89.5409
LAMPUNG	KAB. LAMPUNG SELATAN	BAKAUHENI	701.672	313.213	1547.05	57.9618	17.7277	164.063	2.10547	0.00670127	27.063	599.801	264.595	1323.86	20.3899	3.39295	78.7685	4.86021	0.0990524	36.3242
LAMPUNG	KAB. LAMPUNG SELATAN	TANJUNG SARI	949.35	434.625	2120.93	78.1677	23.605	225.555	2.8784	0.0110039	37.0219	808.315	369.386	1825.61	27.5132	4.40491	106.832	6.69265	0.130988	49.3175
LAMPUNG	KAB. LAMPUNG SELATAN	WAY SULAN	716.857	328.49	1586.82	57.9923	18.5456	169.916	2.09452	0.00682182	27.6024	612.332	277.455	1363.4	20.1787	3.47431	79.8948	4.76614	0.0953466	38.2003
LAMPUNG	KAB. LAMPUNG SELATAN	WAY PANJI	532.121	242.143	1186.91	43.8163	13.4965	124.282	1.63941	0.00480726	21.4146	451.994	206.099	1018.45	15.3735	2.49168	60.7157	3.73813	0.0748793	29.1153
LAMPUNG	KAB. LAMPUNG TENGAH	KALIREJO	1542.33	1065.48	2205.03	264.897	135.149	481.497	8.12555	0.0921251	65.1941	1229.3	830.467	1790.49	1.93567	0.00042021	42.038	6.15306	0.0370065	59.0749
LAMPUNG	KAB. LAMPUNG TENGAH	BANGUN REJO	1402.2	966.172	2009.76	242.204	124.101	438.656	7.23167	0.0757089	57.8038	1114.85	749.615	1622.57	1.84687	0.000466204	38.3929	5.45067	0.0275778	52.0786
LAMPUNG	KAB. LAMPUNG TENGAH	PADANG RATU	1169.48	809.583	1687.4	201.772	103.829	362.349	6.11073	0.0754891	48.4143	929.619	629.449	1366.28	1.40408	0.000402093	32.5805	4.59902	0.0264044	42.4804
LAMPUNG	KAB. LAMPUNG TENGAH	GUNUNG SUGIH	1575.19	1104.59	2278.22	271.569	140.414	493.67	8.50722	0.0926195	65.691	1252.96	857.907	1846.17	1.90111	0.000474498	41.9355	6.072	0.0341928	59.6208
LAMPUNG	KAB. LAMPUNG TENGAH	TRIMURJO	1153.36	798.816	1658.62	198.424	100.221	361.841	6.08916	0.0726787	47.7465	918.68	623.746	1345.43	1.39114	0.000302035	31.6207	4.55989	0.0287439	44.0361
LAMPUNG	KAB. LAMPUNG TENGAH	PUNGGUR	866.71	598.047	1248.66	146.99	75.1477	264.479	4.729	0.0473735	36.0278	690.024	467.813	1018.07	1.10335	0.000307543	23.4712	3.46006	0.018937	32.6124
LAMPUNG	KAB. LAMPUNG TENGAH	TERBANGGI BESAR	2557.36	1772.78	3702.18	441.258	221.596	796.949	13.235	0.15759	108.341	2035.36	1376.53	2986.78	3.12007	0.000903792	68.4738	10.0893	0.0623105	94.5908
LAMPUNG	KAB. LAMPUNG TENGAH	SEPUTIH RAMAN	1082.22	750.509	1565.62	185.005	94.2748	337.332	5.72506	0.0680828	44.5687	861.631	588.065	1260.78	1.32488	0.000313187	31.1648	4.09909	0.0292376	39.3039
LAMPUNG	KAB. LAMPUNG TENGAH	RUMBIA	832.078	578.663	1207.3	142.447	73.068	257.497	4.41268	0.0508378	34.3296	663.038	452.401	978.439	1.05257	0.000243465	22.3952	3.28898	0.0205101	31.5474
LAMPUNG	KAB. LAMPUNG TENGAH	SEPUTIH BANYAK	1044.56	718.062	1511.18	178.441	91.2708	325.874	5.39256	0.0580078	43.2089	829.915	560.014	1215.08	1.32937	0.000314316	28.0905	4.20561	0.0238745	38.8513
LAMPUNG	KAB. LAMPUNG TENGAH	SEPUTIH MATARAM	1150.05	792.55	1652.05	197.743	100.859	358.25	6.21135	0.0786792	47.994	914.207	617.213	1331.53	1.42161	0.000385242	31.2526	4.34828	0.023717	41.863
LAMPUNG	KAB. LAMPUNG TENGAH	SEPUTIH SURABAYA	1062.31	733.025	1514.13	183.739	93.6489	327.83	5.67948	0.0807856	44.2358	844.502	572.928	1219.31	1.31727	0.0002503	28.3766	4.08608	0.0236318	39.4149
LAMPUNG	KAB. LAMPUNG TENGAH	TERUSAN NUNYAI	1080.02	746.369	1563.36	186.101	94.9363	336.764	5.92811	0.0807206	46.2349	860.998	580.206	1267.55	1.3267	0.000332908	27.4902	4.11513	0.0260336	41.0196
LAMPUNG	KAB. LAMPUNG TENGAH	BUMI RATU NUBAN	716.417	500.327	1036.7	122.686	62.8303	226.143	3.88852	0.0518817	29.8881	571.42	389.594	840.145	0.859492	0.000225768	18.7597	2.81413	0.0176761	26.2974
LAMPUNG	KAB. LAMPUNG TENGAH	BEKRI	629.617	437.088	910.298	108.493	54.2343	194.553	3.5447	0.0467404	26.9998	501.443	338.963	733.959	0.775795	0.000227204	16.7347	2.50085	0.0139156	24.3623
LAMPUNG	KAB. LAMPUNG TENGAH	SEPUTIH AGUNG	1165.73	812.145	1682.49	200.704	102.087	360.229	5.95523	0.0746324	47.5983	929.41	633.611	1364.44	1.42989	0.000335195	31.9879	4.45243	0.0275321	45.3573
LAMPUNG	KAB. LAMPUNG TENGAH	WAY PANGUBUAN	961.59	668.398	1395.71	164.996	84.3678	300.435	5.12201	0.0583073	41.0914	764.912	519.707	1132.1	1.25996	0.000314883	25.2471	3.71037	0.0208921	35.3986
LAMPUNG	KAB. LAMPUNG TENGAH	BANDAR MATARAM	1558.62	1086.11	2241.1	266.11	137.115	484.095	8.14974	0.0896607	62.4631	1241.08	847.908	1810	1.9247	0.000515275	41.4725	6.24344	0.0386524	58.8172
LAMPUNG	KAB. LAMPUNG TENGAH	PUBIAN	1013.43	703.889	1453.07	171.873	88.0137	312.634	5.21336	0.0657575	43.103	806.863	546.105	1172.48	1.26976	0.000317048	27.0888	4.19801	0.0248965	38.2974
LAMPUNG	KAB. LAMPUNG TENGAH	SELAGAI LINGGA	748.65	520.193	1078.62	128.695	64.7887	232.287	4.07209	0.0490569	30.4305	597.19	404.887	869.991	0.969165	0.000234802	19.3315	3.00123	0.0201522	28.238
LAMPUNG	KAB. LAMPUNG TENGAH	ANAK TUHA	913.006	631.417	1317.79	157.15	79.3887	284.574	4.92904	0.0579263	37.7277	726.277	491.98	1062.31	1.10578	0.000293766	24.6843	3.43885	0.0205835	35.0252
LAMPUNG	KAB. LAMPUNG TENGAH	SENDANG AGUNG	889.539	618.453	1280.36	153.059	77.0404	275.634	4.76148	0.0531568	37.2798	706.103	484.705	1027.75	1.08462	0.000275764	23.5876	3.27476	0.0193183	33.7062
LAMPUNG	KAB. LAMPUNG TENGAH	KOTA GAJAH	742.102	513.673	1064.28	127.734	65.0993	230.161	3.96849	0.0505373	32.4793	589.474	403.942	865.437	0.875741	0.000209453	19.3462	2.77482	0.0153128	27.3326
LAMPUNG	KAB. LAMPUNG TENGAH	BUMI NABUNG	767.091	528.86	1112.4	132.441	66.9855	238.098	4.02529	0.0463403	30.9249	610.606	412.55	895.133	0.860672	0.0002049	20.3585	2.95158	0.0157326	29.3663
LAMPUNG	KAB. LAMPUNG TENGAH	WAY SEPUTIH	421.275	294.094	606.922	72.5539	36.8756	130.451	2.19861	0.0235617	17.4631	335.255	228.602	492.693	0.509095	0.000118008	11.1151	1.57942	0.00785335	15.5331
LAMPUNG	KAB. LAMPUNG TENGAH	BANDAR SURABAYA	811.706	566.654	1167.81	140.205	72.4075	251.03	4.24202	0.0433141	34.2745	645.876	442.136	943.304	1.04373	0.000240502	22.3643	3.18882	0.0195377	30.6511
LAMPUNG	KAB. LAMPUNG TENGAH	ANAK RATU AJI	394.609	275.891	562.002	67.9035	35.1612	122.517	2.04616	0.0248625	16.291	313.961	214.415	453.229	0.461339	0.000118206	10.5752	1.45897	0.00794613	14.4957
LAMPUNG	KAB. LAMPUNG TENGAH	PUTRA RUMBIA	450.074	311.691	643.648	77.619	39.5243	139.875	2.45502	0.0283835	18.974	358.178	242.645	521.378	0.576326	0.000126849	12.0855	1.77495	0.00885394	16.5178
LAMPUNG	KAB. LAMPUNG UTARA	BUKIT KEMUNING	1225.6	555.907	2780.18	140.027	47.6325	379.882	0.69496	2.81313e-05	29.6722	936.318	419.475	2129.47	35.2556	5.70573	139.176	79.625	22.2029	242.785
LAMPUNG	KAB. LAMPUNG UTARA	KOTABUMI	1612.02	729.768	3574.47	184.477	63.3431	505.996	0.985628	4.19427e-05	39.2699	1237.49	554.024	2756.29	46.9836	7.19037	179.806	104.823	29.9086	322.587
LAMPUNG	KAB. LAMPUNG UTARA	SUNGKAI SELATAN	679.453	308.277	1540.79	77.374	26.8051	211.944	0.425958	2.56409e-05	16.7861	520.935	230.829	1187.24	19.5487	3.11299	75.7225	43.9975	12.4544	136.393
LAMPUNG	KAB. LAMPUNG UTARA	TANJUNG RAJA	957.908	437.057	2103.38	109.839	38.5488	289.83	0.577741	2.57024e-05	24.6801	731.796	330.252	1626.27	26.456	4.49698	104.677	61.3325	17.6487	189.402
LAMPUNG	KAB. LAMPUNG UTARA	ABUNG TIMUR	1095.91	485.063	2392.41	126.007	43.1877	339.48	0.674498	2.96932e-05	26.2931	838.891	366.496	1843.81	30.5178	4.80337	121.069	69.771	19.9245	211.737
LAMPUNG	KAB. LAMPUNG UTARA	ABUNG BARAT	604.552	270.373	1336.3	68.3906	23.7863	186.829	0.353577	1.39479e-05	15.1015	462.626	206.243	1034.2	17.1346	2.72252	67.3369	38.9529	10.6074	120.215
LAMPUNG	KAB. LAMPUNG UTARA	ABUNG SELATAN	1506.21	698.823	3360.39	171.745	59.565	460.119	0.974485	3.70707e-05	39.6429	1150.75	528.004	2581.13	43.9253	7.15788	167.555	96.6633	27.3072	297.086
LAMPUNG	KAB. LAMPUNG UTARA	SUNGKAI UTARA	1052.07	474.416	2316.34	120.313	42.076	317.375	0.623131	1.94763e-05	26.8655	800.904	359.532	1789.14	29.5689	4.83097	117.091	67.7608	18.8014	206.377
LAMPUNG	KAB. LAMPUNG UTARA	KOTABUMI UTARA	1014.69	461.006	2197.82	116.042	40.2756	305.209	0.584435	2.77333e-05	25.7332	778.02	347.157	1695.09	29.4381	4.61964	113.53	65.1992	18.0372	194.218
LAMPUNG	KAB. LAMPUNG UTARA	KOTABUMI SELATAN	2060.54	932.529	4602.42	235.687	83.2212	638.089	1.24203	5.11321e-05	49.1985	1578.43	706.635	3533.7	57.8954	9.52416	232.033	133.613	36.3626	413.75
LAMPUNG	KAB. LAMPUNG UTARA	ABUNG TENGAH	503.008	229.798	1129.87	57.4937	20.3122	157.778	0.302117	1.06375e-05	12.6343	385.087	173.479	867.079	14.2995	2.31022	57.1991	32.6684	9.09903	101.011
LAMPUNG	KAB. LAMPUNG UTARA	ABUNG TINGGI	538.393	243.292	1176.33	61.4903	21.0057	165.435	0.322927	9.64841e-06	13.0769	410.401	184.3	911.985	15.1893	2.41241	59.1909	34.9183	9.36721	104.509
LAMPUNG	KAB. LAMPUNG UTARA	ABUNG SEMULI	788.666	356.164	1722.65	89.5715	30.9949	244.956	0.465999	1.43467e-05	19.6196	602.761	269.712	1319.62	21.9957	3.81884	89.2373	50.8074	13.8982	154.519
LAMPUNG	KAB. LAMPUNG UTARA	ABUNG SURAKARTA	851.283	387.313	1896.65	96.6273	33.6358	270.054	0.554725	2.30546e-05	22.87	653.652	293.259	1455.8	24.1991	3.94315	92.6944	55.529	15.6007	170.37
LAMPUNG	KAB. LAMPUNG UTARA	MUARA SUNGKAI	432.285	193.657	953.66	49.1607	16.8724	133.669	0.262499	7.13801e-06	10.3634	331.713	147.965	740.51	12.4281	2.0355	48.7354	27.9562	7.94671	84.6806
LAMPUNG	KAB. LAMPUNG UTARA	BUNGA MAYANG	968.815	437.35	2135.35	111.229	39.1523	299.556	0.594713	1.67848e-05	23.937	737.337	331.444	1655.74	27.7729	4.63464	108.476	62.3888	17.8862	188.663
LAMPUNG	KAB. LAMPUNG UTARA	HULU SUNGKAI	441.869	197.848	966.646	49.6143	17.4316	134.859	0.273898	5.44921e-06	10.7082	337.813	148.855	747.831	12.3027	1.98452	49.504	28.2297	8.03298	85.3345
LAMPUNG	KAB. LAMPUNG UTARA	SUNGKAI TENGAH	520.813	234.993	1143.63	59.2076	20.7196	160.322	0.329142	1.38142e-05	12.363	397.861	177.489	885.773	14.8537	2.41688	59.3095	33.569	9.25897	101.827
LAMPUNG	KAB. LAMPUNG UTARA	ABUNG PEKURUN	379.483	166.65	834.972	43.0237	14.2789	115.086	0.251936	7.09848e-06	8.98307	290.311	126.435	642.316	10.6952	1.71453	42.9213	23.8175	6.65248	74.2198
LAMPUNG	KAB. LAMPUNG UTARA	SUNGKAI JAYA	287.976	131.238	628.71	32.8444	11.1374	87.68	0.176213	5.53351e-06	7.35536	220.018	99.3278	482.546	8.14792	1.31195	32.0014	18.695	5.21097	57.234
LAMPUNG	KAB. LAMPUNG UTARA	SUNGKAI BARAT	355.013	161.264	792.033	40.8015	14.118	112.407	0.213824	6.71852e-06	8.50382	270.446	121.127	615.333	10.0302	1.68116	39.7001	22.7875	6.60786	69.8353
LAMPUNG	KAB. LAMPUNG UTARA	ABUNG KUNANG	287.294	130.826	643.614	32.703	11.5009	88.2879	0.170447	6.18853e-06	7.06271	219.718	98.6377	497.882	8.19583	1.26732	33.1354	18.6393	5.29994	56.9284
LAMPUNG	KAB. LAMPUNG UTARA	BLAMBANGAN PAGAR	573.377	253.858	1262.73	65.6706	22.0863	176.472	0.389132	1.2225e-05	15.0234	438.242	192.859	978.522	16.0999	2.49672	63.4151	36.7843	10.1979	110.958
LAMPUNG	KAB. LAMPUNG BARAT	BALIK BUKIT	1216.25	625.452	2345.67	134.949	50.235	327.593	51.8919	12.3516	163.323	566.525	279.101	1140.47	108.467	37.9806	279.488	315.541	144.605	673.932
LAMPUNG	KAB. LAMPUNG BARAT	SUMBER JAYA	687.914	355.449	1332.81	76.7779	29.2529	184.798	29.4313	6.99891	92.6602	317.713	157.466	640.239	61.3939	21.7725	155.935	178.722	81.7326	383.944
LAMPUNG	KAB. LAMPUNG BARAT	BELALAU	356.834	186.372	693.294	39.7066	15.1486	96.0956	15.3901	3.62593	47.7775	165.489	82.7651	334.048	31.3765	11.211	81.3103	92.7122	42.9	198.978
LAMPUNG	KAB. LAMPUNG BARAT	WAY TENONG	990.437	509.237	1911.41	110.101	42.0621	274.004	42.8474	9.85784	131.448	461.483	226.431	930.721	87.8904	30.973	224.062	257.482	116.759	548.176
LAMPUNG	KAB. LAMPUNG BARAT	SEKINCAU	541.578	282.376	1041.8	60.5529	23.0245	144.444	23.3566	5.47685	73.2772	252.028	126.359	508.605	47.8569	17.1302	122.219	140.376	65.6662	300.19
LAMPUNG	KAB. LAMPUNG BARAT	SUOH	534.003	278.794	1045.09	59.7424	22.5795	146.502	23.2591	5.35887	74.0788	247.239	122.191	502.832	47.6833	16.3676	122.361	139.34	64.7997	297.854
LAMPUNG	KAB. LAMPUNG BARAT	BATU BRAK	434.459	228.573	844.908	48.7232	18.5124	119.759	18.7669	4.46879	59.5059	203.099	101.413	406.364	38.9191	13.459	99.9026	112.405	51.9055	243.148
LAMPUNG	KAB. LAMPUNG BARAT	SUKAU	728.548	378.475	1390.01	81.1316	30.236	197.014	31.5262	7.40905	98.7455	340.081	167.505	674.61	64.6672	21.9577	167.089	188.883	86.6596	400.566
LAMPUNG	KAB. LAMPUNG BARAT	GEDUNG SURIAN	487.21	254.313	939.412	54.2084	20.7853	132.535	20.9636	5.11434	66.3748	225.018	113.122	454.121	43.0595	14.9151	112.602	126.58	58.4613	270.409
LAMPUNG	KAB. LAMPUNG BARAT	KEBUN TEBU	602.222	312.423	1157.53	67.536	25.3403	164.553	26.1969	6.13933	82.7048	279.702	139.037	563.948	53.9916	18.3618	138.569	156.777	71.8169	333.991
LAMPUNG	KAB. LAMPUNG BARAT	AIR HITAM	353.534	182.263	696.42	39.4796	15.008	95.8521	15.3393	3.50496	47.7943	164.006	80.0749	334.027	31.5222	10.7504	81.0994	92.2714	42.1888	194.996
LAMPUNG	KAB. LAMPUNG BARAT	PAGAR DEWA	481.539	250.38	933.732	53.8302	19.6318	131.785	20.7542	4.85374	65.8772	223.52	111.392	451.968	42.9833	14.8522	109.046	125.187	56.9145	266.055
LAMPUNG	KAB. LAMPUNG BARAT	BATU KETULIS	385.402	199.821	752.036	43.1463	16.1588	106.562	16.5837	3.86263	53.4447	179.585	88.9281	364.299	34.3871	11.7116	87.7934	98.8652	46.054	211.641
LAMPUNG	KAB. LAMPUNG BARAT	LUMBOK SEMINUNG	242.923	126.166	461.691	27.4248	10.0408	66.5434	10.4481	2.49337	32.4836	112.72	55.6841	223.526	21.7426	7.42358	54.3182	62.8569	29.6308	132.846
LAMPUNG	KAB. LAMPUNG BARAT	BANDAR NEGERI SUOH	726.351	374.998	1406.36	80.857	30.9103	196.164	31.6194	7.31947	100.031	336.61	167.004	682.608	64.6229	21.8591	161.571	189.911	85.8168	402.128
LAMPUNG	KAB. TULANG BAWANG	MENGGALA	1463.03	665.244	3260.53	94.4169	26.1637	290.684	30.1628	3.4873	134.796	1280.87	582.4	2866.14	13.4356	0.490514	90.549	8.59977	0.120877	73.413
LAMPUNG	KAB. TULANG BAWANG	GEDUNG AJI	417.157	187.955	915.67	26.9354	7.37597	83.041	8.6938	1.01155	38.2923	363.369	163.298	802.45	3.66782	0.120454	24.9209	2.32938	0.0343969	20.6198
LAMPUNG	KAB. TULANG BAWANG	BANJAR AGUNG	1269.39	577.415	2762.54	80.8336	22.5713	248.705	26.4171	3.01105	115.964	1105.14	504.074	2399.83	11.89	0.412894	77.1239	7.30626	0.114131	62.8205
LAMPUNG	KAB. TULANG BAWANG	GEDUNG MENENG	901.661	411.588	2030.5	58.1274	16.1987	179.076	18.552	2.18591	82.6502	790.053	357	1771.49	8.38323	0.293601	53.9316	5.00119	0.0742702	45.5656
LAMPUNG	KAB. TULANG BAWANG	RAWA JITU SELATAN	903.888	410.92	2006.89	58.3026	16.495	180.428	18.4522	2.13967	79.9302	787.229	356.761	1758.42	8.31701	0.264692	54.3654	5.21231	0.0725156	43.6598
LAMPUNG	KAB. TULANG BAWANG	PENAWAR TAMA	929.508	423.518	2059.39	59.3414	16.795	185.686	18.7771	2.11852	85.2495	813.326	368.274	1793.8	8.51617	0.304516	55.0527	5.25101	0.0797802	46.6455
LAMPUNG	KAB. TULANG BAWANG	RAWA JITU TIMUR	428.341	196.118	954.586	27.8907	7.79874	87.686	8.72247	1.00039	39.3447	375.784	170.35	836.033	3.95423	0.15212	25.976	2.33713	0.0370272	20.7443
LAMPUNG	KAB. TULANG BAWANG	BANJAR MARGO	1179.84	533.087	2627.13	76.2862	21.0488	234.517	24.2259	2.93472	109.062	1030.57	463.126	2314.43	10.9771	0.378443	72.8922	6.49593	0.0970721	57.5627
LAMPUNG	KAB. TULANG BAWANG	RAWA PITU	530.655	238.485	1167.67	33.683	9.22256	101.417	10.8455	1.33403	48.8951	464.111	206.001	1028.98	4.84718	0.153032	32.0775	2.89855	0.0396515	25.8354
LAMPUNG	KAB. TULANG BAWANG	PENAWAR AJI	606.138	274.652	1322.11	39.1915	10.8186	116.594	12.4436	1.45216	54.27	527.414	238.332	1162.92	5.47653	0.197308	36.8644	3.42227	0.0488908	28.7715
LAMPUNG	KAB. TULANG BAWANG	DENTE TELADAS	1559.77	717.648	3456.07	100.078	28.0389	305.438	31.9048	3.95423	146.307	1362.8	623.448	3022.09	14.1314	0.51812	93.2691	8.74783	0.114243	76.5485
LAMPUNG	KAB. TULANG BAWANG	MERAKSA AJI	454.644	207.206	1005	29.3262	8.06226	90.1893	9.29079	1.12694	41.2607	398.74	180.295	878.223	4.28923	0.151151	27.3152	2.48958	0.0369157	21.988
LAMPUNG	KAB. TULANG BAWANG	GEDUNG AJI BARU	727.045	332.025	1618.14	46.9407	12.906	145.231	14.795	1.79096	67.7242	634.731	287.724	1419.46	6.64684	0.243281	44.7227	4.05119	0.0591746	35.8715
LAMPUNG	KAB. TULANG BAWANG	BANJAR BARU	442.347	202.06	976.452	28.4251	7.91794	88.1835	9.24147	1.11204	40.4494	386.494	174.756	858.688	3.96141	0.144519	26.0889	2.50194	0.0346264	21.2211
LAMPUNG	KAB. TULANG BAWANG	MENGGALA TIMUR	444.058	204.359	986.428	28.592	8.09635	88.3987	9.10762	1.15298	41.8546	388.889	178.117	862.467	4.13067	0.138082	26.5961	2.54254	0.0330619	22.4634
LAMPUNG	KAB. TANGGAMUS	KOTA AGUNG	1543.38	1076.05	2240.61	283.825	149.758	507.635	44.0646	7.79458	139.527	922.721	610.634	1394.09	135.109	52.6992	289.185	116.614	42.2669	261.786
LAMPUNG	KAB. TANGGAMUS	TALANG PADANG	1706.12	1178.58	2454.66	315.625	162.721	555.12	47.4508	8.07636	152.821	1019.82	668.529	1533.72	150.081	58.9837	320.313	130.975	46.7547	291.292
LAMPUNG	KAB. TANGGAMUS	WONOSOBO	1362.5	951.553	1961.84	250.972	132.14	447.499	37.6518	6.73217	120.604	816.008	541.603	1219.65	120.601	46.3763	256.383	104.254	36.4777	230.791
LAMPUNG	KAB. TANGGAMUS	PULAU PANGGUNG	1325.08	918.403	1918.1	242.229	125.629	437.434	36.5751	6.15963	114.797	788.348	521.884	1192.41	116.584	45.1482	252.99	100.145	36.8239	221.203
LAMPUNG	KAB. TANGGAMUS	CUKUH BALAK	781.415	546.655	1131.04	143.668	75.1424	258.47	21.5379	3.84272	69.7425	468.549	307.413	701.462	68.9383	27.2418	146.39	59.1678	21.7232	133.272
LAMPUNG	KAB. TANGGAMUS	PUGUNG	2112.24	1450.13	3041.64	388.386	201.571	698.942	58.6163	10.2412	190.645	1262.32	826.955	1894.85	183.92	72.0364	397.506	160.956	59.5105	361.179
LAMPUNG	KAB. TANGGAMUS	SEMAKA	1271.92	888.62	1846.85	234.297	122.365	416.993	34.5657	6.20095	113.783	762.197	503.243	1138.93	112.706	43.7823	237.968	96.3983	34.8748	212.916
LAMPUNG	KAB. TANGGAMUS	SUMBEREJO	1207.05	837.424	1741.22	223.916	117.22	396.326	33.5055	5.67477	104.955	720.237	476.535	1079.93	105.634	42.4361	227.249	90.36	34.2716	203.206
LAMPUNG	KAB. TANGGAMUS	ULU BELU	1421.11	983.519	2024.44	262.192	135.367	467.232	38.7875	6.91767	124.115	847.12	559.304	1259.04	125.105	50.7478	264.189	108.509	39.1864	233.874
LAMPUNG	KAB. TANGGAMUS	PEMATANG SAWA	563.23	388.68	816.3	103.622	54.3978	183.554	15.6155	2.81766	49.8001	335.567	219.649	506.686	49.7215	19.9111	106.614	42.7932	15.4797	92.9494
LAMPUNG	KAB. TANGGAMUS	KELUMBAYAN	372.055	259.222	535.321	68.5632	35.532	122.274	10.4401	1.76546	32.6102	222.15	146.782	334.262	32.6362	12.6262	69.2905	28.4399	10.2602	62.6013
LAMPUNG	KAB. TANGGAMUS	KOTA AGUNG BARAT	759.943	525.322	1098.71	139.871	73.6917	247.896	21.0053	3.68043	68.0098	455.648	295.521	686.569	66.5516	25.8503	142.36	56.6188	21.1285	128.662
LAMPUNG	KAB. TANGGAMUS	KOTA AGUNG TIMUR	720.297	497.855	1032.52	133.655	69.1413	235.136	19.8408	3.39778	64.0049	431.619	283.367	644.219	63.3247	24.6501	135.237	54.4677	20.224	120.016
LAMPUNG	KAB. TANGGAMUS	GISTING	1403.47	971.923	2037.5	260.078	133.515	463.239	38.8839	6.70371	126.173	840.951	556.979	1262.53	123.763	47.1489	263.765	105.608	37.9149	232.903
LAMPUNG	KAB. TANGGAMUS	GUNUNG ALIP	717.217	494.487	1022.88	131.218	69.2708	232.283	19.7025	3.28452	64.9739	429.705	278.936	641.195	61.7798	24.8784	134.67	54.0756	19.5977	120.697
LAMPUNG	KAB. TANGGAMUS	LIMAU	677.939	471.841	980.373	125.324	65.7529	222.21	18.8087	3.28423	60.5029	404.602	267.227	613.98	59.4234	23.573	125.4	51.3426	18.3956	112.661
LAMPUNG	KAB. TANGGAMUS	BANDAR NEGERI SEMUONG	534.953	372.56	776.553	98.6098	52.2596	175.931	15.008	2.62906	47.225	320.784	212.14	485.85	47.042	18.8758	101.412	40.8432	14.819	88.9402
LAMPUNG	KAB. TANGGAMUS	AIR NANINGAN	1021.29	706.67	1467.83	187.998	97.7066	333.646	27.8251	4.837	89.3964	612.178	402.915	917.95	88.646	34.884	191.332	76.5182	27.8314	170.751
LAMPUNG	KAB. TANGGAMUS	BULOK	801.882	558.168	1163.11	148.213	77.6568	264.702	21.7592	3.9132	71.2584	480.107	316.031	724.038	70.4614	27.4981	150.239	60.3667	21.7543	134.088
LAMPUNG	KAB. TANGGAMUS	KELUMBAYAN BARAT	467.338	325.205	670.089	86.1359	43.91	153.356	12.8578	2.24717	41.7692	279.959	184.488	417.431	41.4198	16.0348	86.6893	35.6179	13.266	79.0513
LAMPUNG	KAB. LAMPUNG TIMUR	SUKADANA	2181	979.311	4862.55	66.1748	11.7468	259.061	26.0725	1.35276	147.963	2010.02	899.905	4471.91	7.51667	0.0291513	91.3558	16.4784	0.444237	121.65
LAMPUNG	KAB. LAMPUNG TIMUR	LABUHAN MARINGGAI	2186.94	1005.71	4876.66	66.6974	11.5916	250.382	27.354	1.62035	157.607	2007.06	919.063	4505.66	7.09644	0.0289948	89.2994	17.2641	0.511838	126.288
LAMPUNG	KAB. LAMPUNG TIMUR	JABUNG	1562.8	695.585	3421.11	47.4298	8.01233	179.41	18.8062	1.1453	107.995	1437.66	639.356	3166.9	5.04678	0.0237715	64.8013	11.5989	0.317795	83.6675
LAMPUNG	KAB. LAMPUNG TIMUR	PEKALONGAN	1513.95	686.973	3369.3	46.1221	7.71855	175.165	18.3468	1.01245	102.697	1398.31	632.421	3111.25	5.22396	0.0208014	62.6256	11.7302	0.313616	86.3231
LAMPUNG	KAB. LAMPUNG TIMUR	SEKAMPUNG	1905.48	868.601	4218.22	59.0718	9.70631	220.452	22.2174	1.2531	132.3	1759.31	794.291	3902.01	6.55044	0.0279928	76.8803	14.446	0.365178	105.365
LAMPUNG	KAB. LAMPUNG TIMUR	BATANGHARI	1683.65	752.355	3797.68	50.8713	8.61301	193.804	20.4152	1.04726	118.847	1550.06	686.842	3513.46	5.93078	0.0256553	66.2988	13.0818	0.33435	96.2127
LAMPUNG	KAB. LAMPUNG TIMUR	WAY JEPARA	1670.91	751.481	3715.93	50.5395	8.67014	196.413	20.0894	1.17697	113.362	1538.06	685.529	3452	5.71457	0.0215133	69.0192	12.7088	0.33814	92.4385
LAMPUNG	KAB. LAMPUNG TIMUR	PURBOLINGGO	1304.13	589.568	2945.65	39.0814	6.81947	150.26	15.4308	0.922213	91.3306	1199	542.387	2732.36	4.5966	0.020182	50.8205	10.0124	0.26178	72.2739
LAMPUNG	KAB. LAMPUNG TIMUR	RAMAN UTARA	1177.36	529.884	2567.88	35.6849	6.17806	134.088	14.2073	0.882804	80.9018	1083.4	487.607	2360.93	4.13789	0.0172536	49.0479	8.7885	0.250954	63.7759
LAMPUNG	KAB. LAMPUNG TIMUR	METRO KIBANG	695.452	313.752	1551.21	20.7814	3.54999	79.0401	8.62359	0.495652	48.2786	639.984	288.679	1439.59	2.43493	0.0107477	28.9946	5.30863	0.15138	38.6614
LAMPUNG	KAB. LAMPUNG TIMUR	MARGA TIGA	1427.63	639.99	3169.71	44.0324	7.25907	166.802	17.321	1.0176	98.3092	1316.53	590.996	2908.06	4.88863	0.0201869	56.8239	10.9584	0.260516	80.6698
LAMPUNG	KAB. LAMPUNG TIMUR	SEKAMPUNG UDIK	2207.67	972.937	4931.54	67.2713	11.3428	260.566	26.1273	1.50839	156.122	2030.29	899.007	4533.3	7.74483	0.0284342	92.639	16.5893	0.43871	123.644
LAMPUNG	KAB. LAMPUNG TIMUR	BATANGHARI NUBAN	1364.09	626.067	3031.1	40.7764	6.99007	158.325	16.3319	0.948235	93.1524	1257.36	570.218	2794.3	4.50869	0.0213111	54.8761	10.2183	0.288717	74.7677
LAMPUNG	KAB. LAMPUNG TIMUR	BUMI AGUNG	583.883	261.29	1279.08	17.3549	3.01341	67.4075	6.95393	0.421997	40.5652	538.511	239.496	1183.74	2.04943	0.00929134	23.4716	4.47863	0.116388	33.1506
LAMPUNG	KAB. LAMPUNG TIMUR	BANDAR SRIBHAWONO	1503.88	670.711	3327.97	45.051	7.68761	176.48	18.3732	1.05798	101.31	1388.5	614.802	3070.02	5.03768	0.0205328	59.7928	11.3998	0.271713	84.5942
LAMPUNG	KAB. LAMPUNG TIMUR	MATARAM BARU	876.375	396.895	1942.38	26.2681	4.54233	101.694	10.6175	0.593716	60.155	808.209	365.113	1792.62	2.91104	0.0131224	36.9959	6.71649	0.171888	48.5918
LAMPUNG	KAB. LAMPUNG TIMUR	MELINTING	816.122	369.152	1813.4	23.8266	4.20168	95.4212	9.78279	0.534099	57.7467	750.331	341.097	1680.57	2.75543	0.0135399	34.3684	6.13783	0.154316	46.3627
LAMPUNG	KAB. LAMPUNG TIMUR	GUNUNG PELINDUNG	681.111	307.408	1478.57	20.902	3.70969	78.4155	8.3949	0.488139	47.2888	626.87	283.912	1375.14	2.26017	0.00915164	26.9023	5.19775	0.13188	37.4032
LAMPUNG	KAB. LAMPUNG TIMUR	PASIR SAKTI	1194.13	544.698	2654.5	35.7921	6.03193	139.098	14.8813	0.857725	84.4624	1098.83	497.275	2454.53	3.97963	0.0173056	48.7516	9.40287	0.261395	66.9852
LAMPUNG	KAB. LAMPUNG TIMUR	WAWAY KARYA	1215.67	544.935	2692.48	36.2946	6.40749	141.574	14.7368	0.844172	82.783	1122.72	502.655	2487.06	4.21228	0.0176349	48.2398	9.13867	0.229081	68.2976
LAMPUNG	KAB. LAMPUNG TIMUR	LABUHAN RATU	1424.42	650.048	3151.84	42.5178	6.98442	166.093	17.1388	1.02757	98.5841	1310.26	594.966	2909.32	4.7036	0.0206147	57.3556	11.2534	0.291018	78.8051
LAMPUNG	KAB. LAMPUNG TIMUR	BRAJA SELEBAH	744.606	332.198	1646.18	22.3866	3.56386	86.5524	9.10887	0.529436	51.8164	686.908	305.116	1520.43	2.58114	0.0107092	29.541	5.75342	0.146263	39.9656
LAMPUNG	KAB. LAMPUNG TIMUR	WAY BUNGUR	756.935	346.701	1658.52	22.7553	3.97628	87.3709	9.21805	0.496195	53.171	696.831	318.668	1541.32	2.57675	0.0142394	30.3316	5.76955	0.149258	43.7191
LAMPUNG	KAB. LAMPUNG TIMUR	MARGA SEKAMPUNG	842.163	385.009	1851.45	25.911	4.42709	99.9937	10.1477	0.555436	56.7817	775.561	355.507	1705.77	2.97155	0.014984	34.75	6.38477	0.154531	46.8411
LAMPUNG	KAB. WAY KANAN	BLAMBANGAN UMPU	1061.75	735.601	1533.96	89.3615	34.8	191.433	10.7376	0.462842	56.4238	830.234	564.785	1224.55	28.8803	4.53514	95.6249	73.1684	25.2085	165.831
LAMPUNG	KAB. WAY KANAN	KASUI	945.803	656.278	1364.36	78.2352	30.998	171.531	9.61521	0.431088	51.118	742.768	504.652	1090.31	25.4824	4.31291	82.5438	64.7242	21.9594	148.606
LAMPUNG	KAB. WAY KANAN	BANJIT	1346.64	938.412	1937.86	113.821	43.7019	248.652	13.3017	0.56951	70.2734	1057.71	719.35	1543.56	37.0657	6.07053	117.252	92.2307	32.4785	207.786
LAMPUNG	KAB. WAY KANAN	BARADATU	1277.42	887.735	1847.62	106.279	40.999	230.501	12.5438	0.487754	68.7636	1004.66	679.908	1474.89	34.0913	5.94698	111.67	87.9326	30.2539	203.926
LAMPUNG	KAB. WAY KANAN	BAHUGA	345.331	239.517	496.283	29.0662	11.0937	62.3518	3.40113	0.143578	18.6865	270.777	185.291	395.405	9.29686	1.5924	30.1084	23.6473	8.25997	53.5737
LAMPUNG	KAB. WAY KANAN	PAKUAN RATU	1290.62	902.332	1859.78	108.524	41.8231	231.116	12.9768	0.535791	70.7157	1014.5	688.887	1494.5	35.0708	5.92921	113.765	88.6269	30.4565	200.912
LAMPUNG	KAB. WAY KANAN	NEGERI AGUNG	1084.74	749.495	1559.49	90.1158	34.3044	193.089	10.6301	0.477454	57.7324	853.165	579.693	1257.98	29.6525	4.97252	95.2581	73.6841	25.2589	169.095
LAMPUNG	KAB. WAY KANAN	WAY TUBA	755.813	526.52	1076.89	63.528	24.0797	135.866	7.69662	0.336983	40.2895	592.791	404.912	857.579	20.6666	3.36885	67.0891	51.4513	17.6173	118.274
LAMPUNG	KAB. WAY KANAN	REBANG TANGKAS	677.597	468.95	978.209	56.5947	20.9479	122.986	6.62412	0.286789	36.7924	529.773	359.774	777.863	18.3653	3.06583	59.1995	46.2723	16.0241	106.105
LAMPUNG	KAB. WAY KANAN	GUNUNG LABUHAN	889.578	615.357	1286.73	74.0322	28.2182	161.16	9.06403	0.361842	46.526	698.443	472.474	1030.41	23.9958	3.84577	80.6507	60.0888	20.9145	138.917
LAMPUNG	KAB. WAY KANAN	NEGARA BATIN	1071.5	746.57	1547.73	90.2618	34.3577	193.369	10.4634	0.444321	56.6394	842.883	573.818	1243.96	29.054	4.99706	95.8509	73.5034	25.2409	168.582
LAMPUNG	KAB. WAY KANAN	NEGERI BESAR	604.702	417.094	873.499	50.5404	19.2748	109.48	6.00626	0.265294	32.552	473.917	321.853	699.536	16.4903	2.72336	52.8859	40.9303	14.5612	94.7498
LAMPUNG	KAB. WAY KANAN	BUAY BAHUGA	617.018	427.317	886.912	51.0739	19.8309	109.861	6.1071	0.258808	32.4622	485.063	328.254	710.675	16.7828	2.76413	53.9442	42.4294	14.3755	96.1448
LAMPUNG	KAB. WAY KANAN	BUMI AGUNG	827.753	575.903	1188.63	68.5098	26.7732	148.159	8.15937	0.349122	43.5856	650.811	441.145	951.342	22.074	3.64468	71.573	56.7182	19.571	128.821
LAMPUNG	KAB. WAY KANAN	UMPU SEMENGUK	951.281	663	1376.4	79.8048	31.3029	172.464	9.58295	0.356183	50.6876	748.781	507.453	1104.48	26.1222	4.24692	86.3662	64.6717	22.1637	148.602
LAMPUNG	KAB. PESAWARAN	GEDONG TATAAN	2876.14	1471.69	5567.16	258.772	89.8701	667.732	62.3033	8.17308	250.921	2180.1	1108.51	4264.72	202.746	64.2601	550.116	85.0759	15.3045	312.047
LAMPUNG	KAB. PESAWARAN	NEGERI KATON	1977.3	1024.37	3821.32	179.049	61.0309	457.35	42.1569	5.35018	171.26	1502.19	767.564	2911.16	137.155	43.8346	372.756	59.5649	10.9111	207.646
LAMPUNG	KAB. PESAWARAN	TEGINENENG	1595.47	822.876	3038.26	146.466	50.1984	363.306	34.4319	4.29325	139.714	1207.63	619.037	2331.55	109.801	34.033	292.651	47.1467	8.05649	168.155
LAMPUNG	KAB. PESAWARAN	WAY LIMA	1040.64	537.853	1973.79	94.2904	32.8434	241.026	21.872	2.74225	91.0029	788.653	402.069	1523.71	71.4987	22	198.308	31.0109	5.49799	106.522
LAMPUNG	KAB. PESAWARAN	PADANG CERMIN	781.031	401.164	1500.89	71.5335	25.2668	179.977	16.8321	2.1173	67.3283	594.115	300.647	1150.45	53.6507	16.4236	147.354	23.3412	4.20985	83.0216
LAMPUNG	KAB. PESAWARAN	PUNDUH PIDADA	418.061	217.962	815.149	38.183	13.0053	97.7076	8.89266	1.14625	36.5903	317.497	163.372	623.47	29.1804	9.06405	79.2914	12.4233	2.24122	45.5977
LAMPUNG	KAB. PESAWARAN	KEDONDONG	1060.21	547.124	2033.63	96.7069	33.4539	243.645	22.6364	2.69835	91.9349	805.576	413.452	1562.29	73.4882	22.4799	197.012	31.8194	5.39872	112.478
LAMPUNG	KAB. PESAWARAN	MARGA PUNDUH	423.22	218.204	823.92	38.2821	13.5491	98.3151	9.03386	1.1552	38.0114	321.035	162.889	631.717	29.4268	9.08451	81.4897	12.7128	2.26163	46.7466
LAMPUNG	KAB. PESAWARAN	WAY KHILAU	851.958	443.694	1606.02	77.7075	26.8493	200.833	18.0643	2.23892	72.0392	646.88	335.644	1230.44	58.7707	18.341	159.592	25.0796	4.36581	89.6955
LAMPUNG	KAB. PESAWARAN	TELUK PANDAN	1024.71	529.1	1965.74	93.2531	32.8321	236.136	21.7614	2.86274	89.055	777.75	398.225	1502.71	70.8666	22.3255	192.783	30.516	5.23559	109.486
LAMPUNG	KAB. PESAWARAN	WAY RATAI	977.026	503.176	1860.09	89.1073	32.1624	223.875	20.8665	2.47664	84.479	737.066	378.798	1437.56	68.8166	20.3676	182.54	28.7822	5.44105	106.767
LAMPUNG	KAB. PRINGSEWU	PRINGSEWU	2494.66	1732.54	3623.58	145.631	44.6799	348.699	31.147	2.05599	145.897	2104.05	1448.22	3091.06	0.685067	1.84768e-06	46.508	155.463	49.8906	369.162
LAMPUNG	KAB. PRINGSEWU	GADING REJO	2394.97	1660.9	3445.59	138.596	42.697	335.193	29.8417	1.83191	142.351	2022.71	1383.36	2950.28	0.729765	2.89852e-06	47.3194	150.341	47.9994	360.096
LAMPUNG	KAB. PRINGSEWU	AMBARAWA	1131.51	787.259	1626.48	66.4685	21.1407	159.143	14.1495	0.862319	67.924	954.552	656.902	1390.8	0.306272	5.74784e-07	21.8822	71.3734	22.8863	168.435
LAMPUNG	KAB. PRINGSEWU	PARDASUKA	1089.75	752.384	1569.78	62.9149	20.2014	148.928	13.6417	0.874381	66.739	917.014	627.222	1342.79	0.296925	8.68142e-07	22.4535	68.062	22.4478	160.826
LAMPUNG	KAB. PRINGSEWU	PAGELARAN	1605.64	1112.98	2332.92	94.3395	29.1187	228.621	20.5594	1.25339	96.6856	1353.79	928.953	1992.69	0.455588	1.17112e-06	29.6542	101.148	33.1498	234.72
LAMPUNG	KAB. PRINGSEWU	BANYUMAS	665.556	461.759	962.995	38.0425	11.9178	92.7415	8.18698	0.500656	40.4382	563.754	382.507	819.322	0.190386	4.25248e-07	12.6785	41.8621	13.6389	97.9639
LAMPUNG	KAB. PRINGSEWU	ADILUWIH	1112.13	772.343	1600.04	63.894	19.8587	156.221	13.9031	0.773042	65.0072	939.179	642.866	1366.2	0.293044	1.36187e-06	21.2709	69.2141	22.6454	164.556
LAMPUNG	KAB. PRINGSEWU	SUKOHARJO	1549.18	1068.44	2197.07	89.9852	27.8039	215.675	19.2131	1.22539	90.1511	1309.96	884.355	1874.93	0.436129	1.12103e-06	30.4807	95.9597	31.3089	224.138
LAMPUNG	KAB. PRINGSEWU	PAGELARAN UTARA	474.813	328.348	689.384	27.2511	8.24442	67.1524	5.87047	0.372199	28.5563	400.393	272.394	587.519	0.125497	5.46139e-07	8.78173	29.8296	9.75155	70.0083
LAMPUNG	KAB. MESUJI	MESUJI	288.958	130.121	636.59	3.18772	0.150801	18.5508	9.27633	1.67995	35.1876	239.127	107.283	532.289	19.724	5.72812	58.2619	9.32318	1.66286	34.6958
LAMPUNG	KAB. MESUJI	MESUJI TIMUR	447.315	202.007	994.784	4.89663	0.25281	29.3401	14.0687	2.51112	53.7597	371.76	166.205	833.885	30.4133	8.58549	91.3055	14.6579	2.59785	54.6601
LAMPUNG	KAB. MESUJI	RAWA JITU UTARA	316.039	142.73	698.227	3.50261	0.173763	21.3445	10.3057	1.79692	37.7435	261.489	117.696	579.337	21.6433	6.21233	64.9172	10.2071	1.86945	38.6268
LAMPUNG	KAB. MESUJI	WAY SERDANG	587.965	264.069	1320.08	6.56956	0.307516	39.0635	19.0281	3.40728	71.5805	486.455	217.966	1106.82	40.1795	11.2492	119.882	19.0541	3.40738	70.716
LAMPUNG	KAB. MESUJI	SIMPANG PEMATANG	390.326	176.585	862.963	4.10599	0.202751	25.9172	12.6562	2.23217	47.4646	324.805	145.712	720.175	26.4954	7.6247	82.0132	12.5341	2.18963	47.7571
LAMPUNG	KAB. MESUJI	PANCA JAYA	239.8	109.807	534.865	2.57476	0.131455	15.4371	7.76267	1.40913	29.7418	199.315	89.7501	448.732	16.4444	4.65784	49.5518	7.7529	1.41088	28.8469
LAMPUNG	KAB. MESUJI	TANJUNG RAYA	574.837	258.357	1249.39	6.33308	0.306044	38.6446	18.5783	3.23349	70.2504	475.711	212.142	1038.19	39.0371	11.4443	116.345	18.4686	3.36728	70.5531
LAMPUNG	KAB. TULANG BAWANG BARAT	TULANG BAWANG TENGAH	2530.85	1750.64	3655.38	23.1609	0.876675	131.685	0	0	0	2471.91	1715.95	3579.96	0.0622765	1.25662e-10	32.9562	3.05928	0.00100117	66.4724
LAMPUNG	KAB. TULANG BAWANG BARAT	TUMIJAJAR	1303.69	908.085	1886.94	11.7533	0.409102	65.9979	0	0	0	1273.77	886.222	1844.77	0.0481655	4.91358e-11	17.8438	1.81278	0.000495113	35.4123
LAMPUNG	KAB. TULANG BAWANG BARAT	TULANG BAWANG UDIK	971.195	680.08	1393.14	8.69278	0.287501	47.8438	0	0	0	949.126	662.118	1359.77	0.0293846	7.09959e-11	13.2201	1.22384	0.000286455	26.6858
LAMPUNG	KAB. TULANG BAWANG BARAT	GUNUNG TERANG	560.502	389.411	807.514	5.09729	0.195074	28.5324	0	0	0	547.199	379.826	789.091	0.0184065	2.25849e-11	7.47872	0.761451	0.000201267	15.555
LAMPUNG	KAB. TULANG BAWANG BARAT	GUNUNG AGUNG	970.208	670.642	1397.59	8.57019	0.285017	49.7316	0	0	0	948.868	655.303	1366.31	0.0312324	7.26315e-11	12.813	1.15723	0.000344441	26.6336
LAMPUNG	KAB. TULANG BAWANG BARAT	WAY KENANGA	683.123	472.281	974.71	6.11704	0.232603	35.6344	0	0	0	666.642	460.827	953.183	0.0166265	2.86433e-11	8.85733	0.903289	0.000336629	17.9349
LAMPUNG	KAB. TULANG BAWANG BARAT	LAMBU KIBANG	676.644	470.118	968.511	6.21156	0.236828	34.4884	0	0	0	660.467	457.863	947.979	0.0198064	4.11475e-11	8.79585	0.859544	0.000269367	18.5389
LAMPUNG	KAB. TULANG BAWANG BARAT	PAGAR DEWA	207.938	143.38	300.031	1.87918	0.0656652	10.7733	0	0	0	202.899	139.566	293.279	0.00567381	7.86213e-12	2.75883	0.279761	9.06405e-05	5.62448
LAMPUNG	KAB. TULANG BAWANG BARAT	BATU PUTIH	487.473	337.18	701.996	4.43906	0.181668	24.9484	0	0	0	476.318	329.381	687.658	0.0155389	2.73817e-11	6.32352	0.600285	0.00018621	13.3387
LAMPUNG	KAB. PESISIR BARAT	PESISIR TENGAH	584.301	257.79	1298.3	41.1943	11.7426	123.411	12.3654	1.48517	56.2795	433.551	190.665	970.298	47.2603	15.042	138.706	30.1771	7.72122	100.386
LAMPUNG	KAB. PESISIR BARAT	PESISIR SELATAN	801.656	367.709	1764.24	57.3404	16.7228	169.505	17.3946	2.14019	77.3815	592.838	269.364	1323.28	65.989	20.3892	186.208	40.9356	10.4111	133.769
LAMPUNG	KAB. PESISIR BARAT	LEMONG	374.787	168.89	825.937	26.4994	7.78845	78.7112	8.12254	1.01642	35.0439	279.071	123.998	624.8	30.6666	9.72883	90.0014	19.5614	5.08825	62.768
LAMPUNG	KAB. PESISIR BARAT	PESISIR UTARA	251.591	113.223	552.03	17.7487	5.21918	52.9293	5.3581	0.635926	23.6707	187.471	82.6085	417.864	20.5016	6.42241	58.6795	13.0245	3.14831	42.0677
LAMPUNG	KAB. PESISIR BARAT	KARYA PENGGAWA	458.793	205.025	1009.09	31.9825	9.26922	94.2582	9.69961	1.18645	42.5019	338.743	151.829	757.639	37.6815	11.7519	108.605	23.6755	5.96064	78.1655
LAMPUNG	KAB. PESISIR BARAT	PULAU PISANG	47.7347	21.3826	105.202	3.40126	0.977772	9.9141	1.02832	0.120576	4.49982	35.6581	15.7614	78.7426	3.87024	1.16153	11.3224	2.51537	0.616177	8.24189
LAMPUNG	KAB. PESISIR BARAT	WAY KRUI	262.596	120.679	586.317	18.7294	5.49513	55.9568	5.63861	0.708859	24.9001	196.337	88.3937	439.056	21.5557	6.66214	61.4231	13.7314	3.44351	44.8164
LAMPUNG	KAB. PESISIR BARAT	KRUI SELATAN	322.191	144.458	724.387	22.7982	6.54222	68.4358	6.9345	0.80836	30.8043	240.112	107.093	543.917	26.3895	8.14106	77.3724	16.5662	4.11179	54.2349
LAMPUNG	KAB. PESISIR BARAT	NGAMBUR	659.87	298.398	1473.26	45.9179	13.4087	137.609	14.3094	1.71036	62.46	490.352	218.556	1107.02	54.2757	16.6392	156.551	34.2632	8.40364	112.745
LAMPUNG	KAB. PESISIR BARAT	NGARAS	289.756	131.125	653.992	20.7342	5.99876	62.4468	6.35365	0.736154	27.5611	215.946	96.1763	485.736	23.9142	7.31491	69.8159	15.0896	3.7474	48.4133
LAMPUNG	KAB. PESISIR BARAT	BANGKUNAT	791.369	362.794	1777.59	56.5732	16.6751	166.655	17.2139	2.12284	74.2009	589.981	267.443	1332.57	65.3526	20.4595	190.346	41.3718	10.5898	134.456
LAMPUNG	KOTA BANDAR LAMPUNG	KEDATON	1997.45	1385.25	2851.9	1650.88	1131.54	2406.7	0.179378	1.55468e-08	32.1247	185.435	75.2187	383.742	100.995	30.0509	256.783	13.2065	0.268292	89.8559
LAMPUNG	KOTA BANDAR LAMPUNG	SUKARAME	2535.03	1766.92	3694.16	2100.2	1432.35	3106.25	0.245579	1.96993e-08	42.7322	235.692	93.3439	496.08	130.909	36.4078	330.421	17.6232	0.367893	116.424
LAMPUNG	KOTA BANDAR LAMPUNG	TANJUNGKARANG BARAT	2392.14	1664.73	3433.78	1982.5	1364.21	2890.86	0.222972	1.55673e-08	40.3115	218.843	88.3661	454.089	120.914	35.2939	309.473	16.3338	0.344543	108.09
LAMPUNG	KOTA BANDAR LAMPUNG	PANJANG	2851.15	1974.31	4110.82	2359.31	1602.06	3435.82	0.243683	1.5039e-08	42.9543	262.505	105.03	552.249	144.385	41.5734	368.144	18.79	0.40306	132.868
LAMPUNG	KOTA BANDAR LAMPUNG	TANJUNGKARANG TIMUR	1477.56	1016.89	2115.35	1222.06	829.439	1776.41	0.141869	1.03385e-08	23.3176	136.127	55.1957	286.155	74.3579	21.2215	189.247	10.1412	0.198293	68.0004
LAMPUNG	KOTA BANDAR LAMPUNG	TANJUNGKARANG PUSAT	1929.25	1349.41	2782.49	1598.65	1098.98	2341.88	0.178702	1.21306e-08	29.987	178.843	72.0899	372.081	99.1475	28.1808	247.616	12.9901	0.257477	89.5032
LAMPUNG	KOTA BANDAR LAMPUNG	TELUKBETUNG SELATAN	1494.11	1043.73	2165.19	1243.23	848.071	1814.56	0.136811	7.40427e-09	24.368	137.468	55.5894	290.699	76.7044	21.6293	193.859	10.2766	0.202871	67.6597
LAMPUNG	KOTA BANDAR LAMPUNG	TELUKBETUNG BARAT	1443.02	1005.14	2082.13	1195.91	818.679	1751.66	0.126621	1.15796e-08	23.3155	132.203	53.1768	276.861	73.8459	21.2387	183.356	9.6408	0.185863	67.2072
LAMPUNG	KOTA BANDAR LAMPUNG	TELUKBETUNG UTARA	1924.02	1321.5	2780.7	1590.6	1081.69	2314.18	0.166536	1.21827e-08	30.1415	177.918	72.5276	374.145	98.0005	29.2513	248.57	12.8912	0.235574	87.2663
LAMPUNG	KOTA BANDAR LAMPUNG	RAJABASA	2085.54	1459.05	2992.52	1732.48	1186.42	2522.03	0.176667	1.20413e-08	31.4554	193.542	78.9866	406.996	106.811	30.043	268.017	14.1976	0.272042	95.0856
LAMPUNG	KOTA BANDAR LAMPUNG	TANJUNG SENANG	2327.08	1616.36	3340.57	1924.84	1310.41	2811.66	0.188928	1.2525e-08	36.3058	215.378	86.7803	447.609	118.745	35.0056	296.679	15.7349	0.31175	108.405
LAMPUNG	KOTA BANDAR LAMPUNG	SUKABUMI	2751.15	1893.43	3943.81	2269.2	1536.34	3318.15	0.253548	1.21612e-08	44.7394	253.035	104.191	533.105	139.491	40.5376	356.92	18.4419	0.326024	130.071
LAMPUNG	KOTA BANDAR LAMPUNG	KEMILING	3219.5	2246.56	4660.57	2663.25	1827.07	3898.18	0.285456	1.98647e-08	51.018	298.664	118.239	620.775	163.396	47.3361	409.183	21.6553	0.44928	148.919
LAMPUNG	KOTA BANDAR LAMPUNG	LABUHAN RATU	1819.61	1263.34	2607.83	1509.49	1027.62	2182.52	0.170892	1.51048e-08	28.8884	164.882	67.5909	354.808	91.9744	26.3649	235.005	12.3807	0.247543	83.1322
LAMPUNG	KOTA BANDAR LAMPUNG	WAY HALIM	2595.69	1795.96	3732.92	2155.6	1458.95	3136.27	0.242717	1.33093e-08	39.2502	239.378	95.3771	511.08	128.849	37.5845	326.33	17.4396	0.355605	117.82
LAMPUNG	KOTA BANDAR LAMPUNG	LANGKAPURA	1620.84	1126.72	2348.37	1341.23	917.344	1967.38	0.141367	1.62992e-08	26.7173	149.351	60.8615	312.909	81.6682	24.688	208.661	11.237	0.232521	76.6733
LAMPUNG	KOTA BANDAR LAMPUNG	ENGGAL	983.087	680.346	1416.52	812.767	555.468	1188.38	0.0855344	7.40452e-09	14.6776	91.5654	35.1321	191.359	49.8054	13.8016	124.394	6.79315	0.134348	44.161
LAMPUNG	KOTA BANDAR LAMPUNG	KEDAMAIAN	2025.57	1395.25	2915.54	1671.98	1135.85	2438.39	0.198976	9.34047e-09	33.9201	188.415	75.3752	391.636	102.789	29.9969	260.547	13.5703	0.26485	91.3583
LAMPUNG	KOTA BANDAR LAMPUNG	TELUKBETUNG TIMUR	1885.52	1304.6	2709.07	1561.37	1061.73	2278.26	0.160931	1.80765e-08	30.5774	174.903	70.6279	366.361	95.1581	27.6088	242.939	12.745	0.271343	86.0552
LAMPUNG	KOTA BANDAR LAMPUNG	BUMI WARAS	2224.43	1549.77	3177.33	1840.14	1262.14	2668.64	0.215998	1.44378e-08	35.7628	203.782	83.3268	431.071	113.958	32.2065	288.214	15.0894	0.301328	101.272
LAMPUNG	KOTA METRO	METRO PUSAT	2303.76	1613.77	3343.86	1146.18	743.265	1761.36	0.67234	1.38714e-06	45.3583	1132.58	719.521	1740.11	7.07658e-06	4.36789e-28	10.8087	1.02602	1.73407e-05	49.9589
LAMPUNG	KOTA METRO	METRO UTARA	1407.73	977.763	2022.03	696.74	451.587	1063.22	0.387604	8.49533e-07	27.0356	684.364	439.383	1053.75	3.52501e-06	5.44895e-29	6.68725	0.656652	8.01667e-06	30.959
LAMPUNG	KOTA METRO	METRO BARAT	1206.37	838.841	1741.09	598.171	383.686	919.27	0.345021	1.44356e-06	23.2683	590.877	377.701	904.717	3.6338e-06	1.70652e-28	5.48879	0.55157	8.51625e-06	24.4582
LAMPUNG	KOTA METRO	METRO TIMUR	1701.23	1178.05	2449.17	841.167	544.095	1288.66	0.42896	1.45142e-06	33.9945	832.433	530.359	1271.97	5.09415e-06	3.01868e-28	7.79602	0.759427	1.35288e-05	35.3343
LAMPUNG	KOTA METRO	METRO SELATAN	754.261	527.088	1081.86	374.727	239.888	573.831	0.204937	4.59543e-07	14.1571	368.878	236.429	564.735	2.12886e-06	2.12002e-28	3.85374	0.39274	4.41736e-06	16.3534
KEPULAUAN BANGKA BELITUNG	KAB. BANGKA	SUNGAILIAT	2609.01	1817.59	3762.46	762.372	443.746	1259.18	77.474	13.7391	233.893	1147.91	725.554	1784.4	35.6322	2.60193	163.471	521.151	272.568	915.211
KEPULAUAN BANGKA BELITUNG	KAB. BANGKA	BELINYU	1398.73	966.398	1998	407.661	240.891	663.489	40.6915	7.61131	128.274	612.517	384.935	943.6	19.5262	1.43946	88.2183	279.505	149.86	491.526
KEPULAUAN BANGKA BELITUNG	KAB. BANGKA	MERAWANG	853.308	587.807	1224.64	248.614	144.266	411.788	25.0517	4.55541	78.2655	373.77	236.104	580.189	11.8553	0.879639	52.4287	169.689	91.265	297.48
KEPULAUAN BANGKA BELITUNG	KAB. BANGKA	MENDO BARAT	1396.49	970.064	2001.6	406.561	236.123	666.949	40.7203	7.45803	128.445	614.167	382.854	945.755	19.0932	1.3437	86.7077	279.057	148.879	486.763
KEPULAUAN BANGKA BELITUNG	KAB. BANGKA	PEMALI	973.074	672.798	1395.67	283.092	165.335	463.922	28.0154	5.22696	87.1616	426.941	267.175	664.824	13.726	1.01059	61.4747	193.758	104.127	338.861
KEPULAUAN BANGKA BELITUNG	KAB. BANGKA	BAKAM	518.45	360.53	747.242	151.465	88.0544	250.628	15.2761	2.68478	48.855	227.28	143.312	354.502	7.29516	0.522681	32.4566	103.961	55.3571	179.159
KEPULAUAN BANGKA BELITUNG	KAB. BANGKA	RIAU SILIP	785.519	541.888	1129.59	227.63	132.277	376.11	22.8128	4.19077	71.6408	344.126	217.363	538.816	10.7835	0.767949	48.7171	157.037	84.4192	273.862
KEPULAUAN BANGKA BELITUNG	KAB. BANGKA	PUDING BESAR	552.614	382.225	789.674	161.416	93.1894	262.986	16.1783	2.86233	51.634	242.311	153.729	373.83	7.70236	0.584666	34.2538	108.713	58.3548	194.281
KEPULAUAN BANGKA BELITUNG	KAB. BELITUNG	TANJUNG PANDAN	2918.04	2026.02	4251.01	750.432	426.333	1273.03	17.957	0.298163	128.477	1881.31	1246.19	2818.61	8.20639	0.0210504	97.4894	193.221	64.3579	442.922
KEPULAUAN BANGKA BELITUNG	KAB. BELITUNG	MEMBALONG	730.512	508.719	1051.9	186.508	107.886	315.48	4.47745	0.0712258	32.0968	470.055	314.747	701.119	2.08508	0.00608264	25.573	48.1201	16.3729	112.202
KEPULAUAN BANGKA BELITUNG	KAB. BELITUNG	SELAT NASIK	167.358	115.986	240.604	42.8035	24.1549	71.5031	1.01227	0.0173674	7.32852	108.092	71.8801	160.446	0.45985	0.00117365	5.56362	11.0084	3.74164	25.6015
KEPULAUAN BANGKA BELITUNG	KAB. BELITUNG	SIJUK	888.103	613.481	1280.78	228.585	129.195	380.356	5.4888	0.0920951	38.5301	573.695	379.081	847.828	2.59522	0.00592187	29.7704	57.5692	19.7117	133.95
KEPULAUAN BANGKA BELITUNG	KAB. BELITUNG	BADAU	424.893	296.282	613.398	109.247	61.5187	183.377	2.62135	0.043268	18.4508	274.118	181.987	408.272	1.18602	0.00305314	14.6801	27.7489	9.55351	64.0254
KEPULAUAN BANGKA BELITUNG	KAB. BANGKA SELATAN	TOBOALI	2252.59	1348.56	3761.7	764.58	410.476	1393.29	20.0492	0.714701	120.178	670.189	354.711	1226.87	166.048	56.8933	402.221	568.048	292.481	1055.99
KEPULAUAN BANGKA BELITUNG	KAB. BANGKA SELATAN	LEPAR	224.744	135.796	376.295	76.1172	41.0079	138.613	2.01375	0.0712722	12.1318	67.1491	35.6838	125.066	16.8044	5.64747	40.9567	56.0458	29.0958	106.488
KEPULAUAN BANGKA BELITUNG	KAB. BANGKA SELATAN	AIRGEGAS	1180.29	711.822	1977.72	402.962	215.96	730.508	10.3069	0.370751	62.6238	352.163	187.132	655.028	88.5745	29.5847	210.985	293.602	152.045	555.593
KEPULAUAN BANGKA BELITUNG	KAB. BANGKA SELATAN	SIMPANG RIMBA	688.573	415.747	1141.64	234.488	125.379	424.178	6.2595	0.225091	37.1591	203.263	109.211	374.741	50.8179	17.6704	123.545	173.275	89.6032	325.54
KEPULAUAN BANGKA BELITUNG	KAB. BANGKA SELATAN	PAYUNG	593.151	355.358	989.629	199.615	108.112	362.067	5.39053	0.1863	30.7901	176.307	92.3196	327.257	43.9754	14.8426	106.066	148.355	76.0036	279.686
KEPULAUAN BANGKA BELITUNG	KAB. BANGKA SELATAN	TUKAK SADAI	372.032	224.923	619.434	126.154	67.8423	229.32	3.32197	0.117711	19.7818	109.758	59.2821	204.346	27.7027	9.52416	65.5436	93.1414	48.7758	177.738
KEPULAUAN BANGKA BELITUNG	KAB. BANGKA SELATAN	PULAU BESAR	272.757	164.904	457.822	93.2063	50.096	169.098	2.49046	0.0882372	14.9256	81.0847	43.5032	149.174	20.2522	7.06602	49.2996	68.242	34.7909	130.311
KEPULAUAN BANGKA BELITUNG	KAB. BANGKA SELATAN	KEPULAUAN PONGOK	116.927	70.1537	194.137	39.6421	21.549	71.5304	1.07032	0.0422771	6.56229	34.6625	18.6101	63.6478	8.65498	2.98549	20.99	29.2537	15.1011	55.067
KEPULAUAN BANGKA BELITUNG	KAB. BANGKA TENGAH	KOBA	1390.38	1098.85	1746.01	852.448	626.89	1135.65	15.1027	0.821918	75.1369	301.6	172.177	477.94	80.5002	25.9444	183.444	108.325	41.1926	224.904
KEPULAUAN BANGKA BELITUNG	KAB. BANGKA TENGAH	PANGKALAN BARU	1346.25	1072.34	1704.67	824.529	606.436	1108.07	15.0591	0.741955	73.1888	295.814	170.998	464.592	78.7827	25.9628	178.939	104.484	40.1015	217.42
KEPULAUAN BANGKA BELITUNG	KAB. BANGKA TENGAH	SUNGAI SELAN	1164.02	924.521	1465.95	711.726	522.926	946.184	13.0876	0.603156	64.2263	253.105	147.392	403.581	67.9894	21.4848	153.534	89.5034	34.7502	186.599
KEPULAUAN BANGKA BELITUNG	KAB. BANGKA TENGAH	SIMPANG KATIS	838.007	666.569	1058.2	512.347	376.16	683.311	9.07303	0.432255	45.801	182.166	105.955	289.784	49.3137	15.463	113.329	65.7102	25.3363	136.717
KEPULAUAN BANGKA BELITUNG	KAB. BANGKA TENGAH	NAMANG	546.656	434.433	688.802	333.782	246.812	447.092	6.08252	0.287434	29.0498	118.387	69.6799	188.707	31.891	10.0358	72.5012	42.7251	16.5811	88.0703
KEPULAUAN BANGKA BELITUNG	KAB. BANGKA TENGAH	LUBUK BESAR	1031.13	814.011	1296.65	627.859	460.957	841.126	11.2546	0.558237	55.9137	223.54	131.233	358.162	59.8317	19.3304	141.049	80.0565	30.6583	165.605
KEPULAUAN BANGKA BELITUNG	KAB. BANGKA BARAT	MENTOK	1501.63	773.867	2883.38	275.709	116.926	607.749	23.699	2.07125	115.696	960.61	484.303	1866.84	1.60562e-05	7.29454e-26	7.88836	204.771	82.6066	476.479
KEPULAUAN BANGKA BELITUNG	KAB. BANGKA BARAT	SIMPANG TERITIP	872.215	447.488	1687.67	159.252	69.2128	356.693	14.0962	1.18232	66.3945	560.376	276.919	1102.65	9.6688e-06	4.6317e-26	5.29498	119.941	47.6496	277.416
KEPULAUAN BANGKA BELITUNG	KAB. BANGKA BARAT	JEBUS	640.403	328.741	1227.64	116.502	51.095	261.364	10.0663	0.888157	48.2574	409.145	205.706	807.633	8.4498e-06	2.78629e-26	3.54463	87.6894	35.263	200.56
KEPULAUAN BANGKA BELITUNG	KAB. BANGKA BARAT	KELAPA	980.335	512.561	1909.06	180.835	78.2575	408.277	15.8106	1.38308	73.7494	625.992	320.079	1243.65	1.21016e-05	1.19238e-25	5.21095	135.091	54.3348	313.013
KEPULAUAN BANGKA BELITUNG	KAB. BANGKA BARAT	TEMPILANG	807.418	416.809	1570.83	147.873	63.1231	329.31	12.7149	1.0481	60.0197	517.737	262.622	1025.65	8.76381e-06	5.15218e-26	4.416	110.072	44.8854	257.573
KEPULAUAN BANGKA BELITUNG	KAB. BANGKA BARAT	PARITTIGA	1007.54	526.261	1924.23	185.119	79.6244	404.915	15.7147	1.42602	71.16	642.478	326.614	1263.68	1.18926e-05	9.2277e-26	5.48513	137.244	55.1341	319.407
KEPULAUAN BANGKA BELITUNG	KAB. BELITUNG TIMUR	MANGGAR	1103.17	773.163	1584.29	270.508	152.937	452.399	17.92	1.67535	75.2955	730.888	482.964	1079.63	4.18879	0.0246316	40.8384	54.9318	15.7774	139.587
KEPULAUAN BANGKA BELITUNG	KAB. BELITUNG TIMUR	GANTUNG	821.783	574.761	1181.2	201.271	113.605	341.121	13.398	1.17458	55.5269	541.549	363.902	803.391	3.15407	0.0174707	30.224	42.037	11.8388	105.536
KEPULAUAN BANGKA BELITUNG	KAB. BELITUNG TIMUR	DENDANG	298.981	207.653	430.457	73.6991	41.9515	123.094	4.82965	0.44908	20.0898	196.626	132.025	291.303	1.16301	0.00581053	11.2033	15.085	4.43984	37.7991
KEPULAUAN BANGKA BELITUNG	KAB. BELITUNG TIMUR	KELAPA KAMPIT	531.937	372.367	759.793	130.737	73.8561	219.379	8.64578	0.822923	35.5217	351.437	234.155	516.288	2.01791	0.0120081	19.6474	27.1072	7.45778	67.2078
KEPULAUAN BANGKA BELITUNG	KAB. BELITUNG TIMUR	DAMAR	371.661	257.341	533.635	91.2894	51.8287	153.909	6.00872	0.554881	24.3356	245.311	163.511	362.054	1.42078	0.00662724	13.4736	18.6547	5.22922	46.8529
KEPULAUAN BANGKA BELITUNG	KAB. BELITUNG TIMUR	SIMPANG RENGGIANG	210.214	146.178	301.779	52.0381	29.6158	87.2285	3.44762	0.299398	13.8787	138.46	92.3663	205.306	0.760736	0.00447711	7.74209	10.6317	3.00623	26.9335
KEPULAUAN BANGKA BELITUNG	KAB. BELITUNG TIMUR	SIMPANG PESAK	236.766	165.576	340.691	58.6331	32.6971	99.0909	3.90156	0.337671	15.9282	155.97	104.167	232.278	0.91042	0.00505839	8.88115	12.0221	3.44608	29.9706
KEPULAUAN BANGKA BELITUNG	KOTA PANGKAL PINANG	BUKIT INTAN	1753.03	782.543	3902.09	1366.25	607.572	3074.55	0	0	0	267.998	98.6336	684.708	33.4914	3.53064	151.734	45.5127	7.05874	184.767
KEPULAUAN BANGKA BELITUNG	KOTA PANGKAL PINANG	TAMAN SARI	854.997	381.419	1873.39	670.73	296.072	1470.47	0	0	0	130.142	47.8488	333.933	16.0741	1.64906	74.1308	22.2223	3.12726	87.9047
KEPULAUAN BANGKA BELITUNG	KOTA PANGKAL PINANG	PANGKAL BALAM	958.104	432.194	2120.29	746.059	332.586	1683.22	0	0	0	146.301	53.7273	373.295	18.0951	1.94264	85.8427	25.0572	3.81709	101.676
KEPULAUAN BANGKA BELITUNG	KOTA PANGKAL PINANG	RANGKUI	1617.6	728.051	3573.16	1259	560.775	2826.68	0	0	0	245.056	90.4603	627.42	30.585	3.19873	142.806	42.1025	6.08944	168.595
KEPULAUAN BANGKA BELITUNG	KOTA PANGKAL PINANG	GERUNGGANG	2116.89	965.022	4708.94	1651.07	748.685	3736.24	0	0	0	321.925	121.56	819.315	39.3262	4.33009	192.16	54.8663	8.31416	227.342
KEPULAUAN BANGKA BELITUNG	KOTA PANGKAL PINANG	GABEK	1512.4	680.822	3303.97	1176.36	529.766	2612.49	0	0	0	228.88	85.686	589.185	28.8569	3.08787	133.207	39.0486	5.78246	156.461
KEPULAUAN BANGKA BELITUNG	KOTA PANGKAL PINANG	GIRIMAYA	800.98	360.533	1783.34	627.328	279.672	1402.98	0	0	0	120.695	44.3635	314.445	14.8196	1.64888	71.4073	20.4593	3.21059	87.1813
KEPULAUAN RIAU	KAB. BINTAN	GUNUNG KIJANG	386.067	264.397	554.884	148.831	92.2018	234.477	0.15939	2.46255e-06	7.83324	203.819	131.454	311.885	23.303	7.50953	55.786	0.853945	0.0013615	11.669
KEPULAUAN RIAU	KAB. BINTAN	BINTAN TIMUR	1121.39	779.996	1608.49	433.985	265.807	682.293	0.472142	5.75123e-06	24.2688	593.427	387.468	895.19	68.19	21.8276	163.786	2.64828	0.00432083	37.004
KEPULAUAN RIAU	KAB. BINTAN	BINTAN UTARA	556.55	390.127	803.068	214.972	134.27	337.891	0.230633	1.78256e-06	11.5876	294.506	190.999	448.465	33.9393	10.7682	81.9018	1.30537	0.00178416	17.6889
KEPULAUAN RIAU	KAB. BINTAN	TELUK BINTAN	268.727	189.789	389.136	103.707	64.2609	163.891	0.111673	1.22219e-06	6.04315	142.359	93.0606	215.187	16.5968	5.33693	39.0744	0.583442	0.00111368	8.62056
KEPULAUAN RIAU	KAB. BINTAN	TAMBELAN	119.545	83.7603	173.161	45.914	28.6542	72.4764	0.0504435	3.60032e-07	2.50293	63.5949	41.1492	96.8583	7.26415	2.32602	17.3608	0.285548	0.000416604	3.84415
KEPULAUAN RIAU	KAB. BINTAN	TELOK SEBONG	433.662	303.418	626.907	167.403	103.757	262.887	0.186182	2.15285e-06	9.60395	229.554	148.448	348.61	26.302	8.61484	62.4948	1.04476	0.00153297	14.2291
KEPULAUAN RIAU	KAB. BINTAN	TOAPAYA	324.243	224.526	468.261	124.808	77.7296	197.441	0.143102	2.00975e-06	6.80337	171.513	110.985	262.201	19.6016	6.13411	46.1733	0.734876	0.00136712	10.4284
KEPULAUAN RIAU	KAB. BINTAN	MANTANG	101.417	70.8029	147.647	39.307	24.3138	62.1326	0.0413963	3.97638e-07	2.19283	53.705	34.7567	82.0344	6.18022	1.92918	14.8	0.226268	0.000423197	3.23456
KEPULAUAN RIAU	KAB. BINTAN	BINTAN PESISIR	159.9	111.045	231.585	61.7941	38.1777	98.0764	0.0640165	6.56344e-07	3.22738	84.6878	54.6412	128.668	9.72564	3.1134	23.3791	0.372413	0.000510042	5.18968
KEPULAUAN RIAU	KAB. BINTAN	SERI KUALA LOBAM	443.206	308.58	636.238	170.782	106.507	270.461	0.1979	2.15993e-06	9.5088	234.387	153.745	358.957	27.0325	8.71882	64.8681	1.02829	0.0020647	14.1083
KEPULAUAN RIAU	KAB. KARIMUN	MORO	710.771	492.467	1022.66	204.228	117.877	334.285	0	0	0	431.333	285.695	646.091	54.7157	20.04	118.294	5.36432	0.137035	35.2397
KEPULAUAN RIAU	KAB. KARIMUN	KUNDUR	1941.13	1355.37	2801.13	557.527	323.679	928.948	0	0	0	1179.81	785.643	1772.52	147.359	55.3975	324.378	14.5591	0.345351	92.7198
KEPULAUAN RIAU	KAB. KARIMUN	KARIMUN	3008.72	2087.49	4288.63	866.396	504.233	1416.88	0	0	0	1830.78	1189.99	2726.51	227.691	85.1464	500.521	22.2413	0.554167	141.416
KEPULAUAN RIAU	KAB. KARIMUN	MERAL	3252.92	2241.62	4657.64	933.669	543.924	1536.63	0	0	0	1976.68	1297.81	2943.61	250.167	90.9415	551.266	23.8929	0.639205	158.195
KEPULAUAN RIAU	KAB. KARIMUN	TEBING	2046.73	1423.48	2951.91	588.804	347.898	968.528	0	0	0	1247.3	827.289	1892.5	156.886	58.1496	345.608	15.273	0.34312	98.921
KEPULAUAN RIAU	KAB. KARIMUN	BURU	659.892	459.788	954.407	190.149	110.721	313.924	0	0	0	402.859	265.484	606.759	50.5513	18.6257	110.967	4.88377	0.116648	31.2175
KEPULAUAN RIAU	KAB. KARIMUN	KUNDUR UTARA	799.645	554.209	1142.46	230.054	132.648	375.771	0	0	0	486.783	321.197	725.451	60.5369	22.5543	135.475	5.90794	0.151961	37.5328
KEPULAUAN RIAU	KAB. KARIMUN	KUNDUR BARAT	1198.64	829.423	1728.83	345.681	201.596	568.061	0	0	0	729.677	482.047	1091.64	91.3496	33.0093	202.804	9.13405	0.246901	57.1416
KEPULAUAN RIAU	KAB. KARIMUN	DURAI	398.138	277.32	572.344	114.582	66.7632	187.763	0	0	0	242.967	161.987	363.728	30.2338	10.9913	66.7835	2.92218	0.0624997	18.7244
KEPULAUAN RIAU	KAB. KARIMUN	MERAL BARAT	1044.41	726.154	1514.83	299.892	175.367	496.811	0	0	0	635.89	418.559	958.479	80.1014	29.9027	178.044	7.72797	0.183813	48.836
KEPULAUAN RIAU	KAB. KARIMUN	UNGAR	375.088	260.587	543.08	107.693	62.6276	178.446	0	0	0	228.013	150.774	345.377	28.6343	10.5211	62.498	2.84556	0.066567	18.3207
KEPULAUAN RIAU	KAB. KARIMUN	BELAT	428.358	300.006	617.015	124.032	72.8722	202.982	0	0	0	261.13	174.395	389.504	32.633	12.0855	73.4841	3.1236	0.0735819	20.1333
KEPULAUAN RIAU	KAB. NATUNA	MIDAI	102.126	70.4244	146.904	21.5393	11.665	37.5377	0.603179	0.00872643	4.42786	58.6287	38.4025	88.4101	16.0316	8.02813	29.4637	2.43163	0.371723	8.42799
KEPULAUAN RIAU	KAB. NATUNA	BUNGURAN BARAT	233.675	163.229	334.833	49.5632	27.0908	84.8935	1.38121	0.0192263	9.97639	134.178	88.347	202.707	37.374	18.5983	68.2617	5.56754	0.81076	19.0998
KEPULAUAN RIAU	KAB. NATUNA	SERASAN	152.261	106.037	219.918	31.9346	17.4628	56.1149	0.891628	0.0157046	6.63435	87.6139	57.5269	132.756	24.0269	12.1129	44.674	3.65963	0.538267	12.4549
KEPULAUAN RIAU	KAB. NATUNA	BUNGURAN TIMUR	813.465	567.309	1171.61	171.991	92.623	293.467	4.72622	0.0802756	34.9875	468.401	308.857	707.42	128.038	64.0073	235.069	19.8087	2.83092	67.2942
KEPULAUAN RIAU	KAB. NATUNA	BUNGURAN UTARA	116.26	81.2279	167.8	24.5756	13.3464	42.9085	0.702848	0.0113629	5.12744	67.095	44.1695	100.839	18.3553	9.14126	33.8083	2.72055	0.415537	9.39006
KEPULAUAN RIAU	KAB. NATUNA	SUBI	65.3685	45.3739	93.8478	13.7981	7.42097	23.9296	0.379963	0.00566591	2.88043	37.6328	24.7218	56.9947	10.3294	5.14951	18.9145	1.54641	0.245627	5.24858
KEPULAUAN RIAU	KAB. NATUNA	PULAU LAUT	68.8989	48.1694	99.0351	14.604	7.92295	25.3864	0.407737	0.00600599	2.99307	39.5643	26.1023	59.5073	10.8779	5.40999	20.1386	1.61452	0.235103	5.59822
KEPULAUAN RIAU	KAB. NATUNA	PULAU TIGA	113.142	78.1996	163.931	23.9131	12.9141	41.6148	0.657869	0.0101709	4.92223	65.2074	42.521	98.3137	17.9295	8.85517	32.9637	2.6751	0.371551	9.31964
KEPULAUAN RIAU	KAB. NATUNA	BUNGURAN TIMUR LAUT	164.933	113.22	238.093	34.5994	18.8063	61.089	0.970835	0.0137769	7.0207	94.5114	61.3923	142.957	25.8927	12.8326	47.8824	3.83799	0.587084	13.8886
KEPULAUAN RIAU	KAB. NATUNA	BUNGURAN TENGAH	109.099	74.9827	157.597	22.9944	12.5399	39.8481	0.624812	0.00944315	4.88174	62.89	40.5791	94.676	17.2032	8.59898	31.925	2.63558	0.38562	8.92979
KEPULAUAN RIAU	KAB. NATUNA	BUNGURAN SELATAN	102.13	70.5975	146.763	21.5796	11.7101	37.2932	0.603633	0.00868978	4.42686	58.726	38.4468	89.0913	16.2866	8.1511	29.4718	2.4508	0.371952	8.4409
KEPULAUAN RIAU	KAB. NATUNA	SERASAN TIMUR	98.1471	68.166	141.485	20.7471	11.1602	35.9688	0.586621	0.00907431	4.32602	56.4171	37.2199	85.1084	15.4738	7.75316	28.6983	2.37337	0.35369	7.95775
KEPULAUAN RIAU	KAB. NATUNA	BUNGURAN BATUBI	116.941	80.7104	168.868	24.472	13.1686	42.5905	0.688017	0.0110404	5.1296	67.0933	44.0544	101.208	18.552	9.24014	34.0114	2.76102	0.414326	9.41672
KEPULAUAN RIAU	KAB. NATUNA	PULAU TIGA BARAT	65.9016	45.4354	94.6108	13.9653	7.53964	24.0767	0.389501	0.00573912	2.82245	37.9585	24.7795	57.1801	10.3692	5.17037	18.9229	1.58733	0.217304	5.23272
KEPULAUAN RIAU	KAB. NATUNA	SUAK MIDAI	54.6035	37.7576	77.868	11.4884	6.21514	19.8516	0.325061	0.00595341	2.38006	31.3704	20.4414	46.9597	8.64529	4.28467	15.8074	1.29388	0.189917	4.49156
KEPULAUAN RIAU	KAB. LINGGA	SINGKEP	489.127	338.437	708.771	51.4323	22.0208	103.522	0.401367	3.60662e-05	12.2539	346.41	232.451	514.922	73.6329	35.6594	136.624	6.17097	0.39929	29.2313
KEPULAUAN RIAU	KAB. LINGGA	LINGGA	258.007	179.678	372.148	27.0956	11.5828	54.9112	0.216288	1.66557e-05	5.91828	182.702	123.504	270.278	38.5417	18.979	71.2994	3.38557	0.234167	15.6516
KEPULAUAN RIAU	KAB. LINGGA	SENAYANG	130.845	91.0749	187.327	13.67	5.77351	27.9216	0.117798	7.45524e-06	3.36972	92.3835	62.0655	137.386	19.6844	9.74462	36.5424	1.69422	0.102512	7.91877
KEPULAUAN RIAU	KAB. LINGGA	SINGKEP BARAT	298.2	208.543	430.361	31.2623	13.4648	62.8562	0.259844	2.0641e-05	7.05081	210.875	142.964	315.1	44.5759	21.8113	83.8941	3.75531	0.248235	17.8581
KEPULAUAN RIAU	KAB. LINGGA	LINGGA UTARA	214.034	148.429	305.503	22.3839	9.39831	45.3685	0.184288	1.71143e-05	5.07326	151.595	101.546	223.677	32.0532	15.5354	59.1134	2.79671	0.189525	13.0005
KEPULAUAN RIAU	KAB. LINGGA	SINGKEP PESISIR	101.993	70.4388	147.223	10.6026	4.51546	21.8277	0.0892158	6.94326e-06	2.53223	72.0534	48.3922	107.567	15.23	7.53956	28.5882	1.31182	0.0841996	6.16247
KEPULAUAN RIAU	KAB. LINGGA	LINGGA TIMUR	109.271	75.8503	158.534	11.627	4.90176	23.2019	0.087488	6.94394e-06	2.55474	77.1486	51.7556	115.092	16.3017	8.02695	30.2225	1.4311	0.105021	6.69662
KEPULAUAN RIAU	KAB. LINGGA	SELAYAR	72.5472	50.9229	105.513	7.55774	3.21662	15.595	0.0609016	4.68126e-06	1.83498	51.4373	34.8393	76.4674	10.9625	5.31917	20.3678	0.954258	0.0634513	4.41908
KEPULAUAN RIAU	KAB. LINGGA	SINGKEP SELATAN	58.4523	40.5777	83.847	6.10043	2.56945	12.312	0.0456175	3.66988e-06	1.39509	41.3844	27.6855	61.3739	8.71009	4.28811	16.2932	0.741665	0.049104	3.47684
KEPULAUAN RIAU	KAB. LINGGA	KEPULAUAN POSEK	68.938	48.3255	99.4996	7.26353	3.06889	14.6452	0.0550141	4.42294e-06	1.64823	48.7329	32.8324	72.3908	10.4461	5.07189	19.4104	0.893763	0.0583998	4.2722
KEPULAUAN RIAU	KAB. LINGGA	KATANG BIDARE	87.341	60.7178	126.56	9.12527	3.93587	18.7799	0.0712912	6.10412e-06	2.13671	61.6999	41.4091	91.9178	13.0689	6.37688	24.2905	1.13242	0.0746676	5.29919
KEPULAUAN RIAU	KAB. LINGGA	TEMIANG PESISIR	76.4876	53.3099	110.879	8.08918	3.37155	16.2167	0.0648126	5.53046e-06	1.92139	54.1923	36.5359	79.7952	11.4835	5.56931	21.489	0.994345	0.0632209	4.62858
KEPULAUAN RIAU	KAB. LINGGA	BAKUNG SERUMPUN	160.436	111.57	232.208	16.8329	7.1884	33.9316	0.130885	1.18983e-05	3.88094	113.69	76.167	168.595	24.1303	12.0612	44.8324	2.09137	0.139702	9.72607
KEPULAUAN RIAU	KAB. KEPULAUAN ANAMBAS	SIANTAN	276.344	191.021	399.159	25.0249	9.83782	52.9047	0	0	0	224.079	152.93	329.734	16.7696	5.25104	40.0959	4.91023	0.525994	19.5319
KEPULAUAN RIAU	KAB. KEPULAUAN ANAMBAS	PALMATAK	160.112	111.07	231.902	14.3614	5.77211	30.095	0	0	0	130.35	88.3122	191.332	9.71269	3.08988	23.4163	2.70476	0.255925	11.2092
KEPULAUAN RIAU	KAB. KEPULAUAN ANAMBAS	SIANTAN TIMUR	91.0578	63.1977	131.054	8.23678	3.22361	17.2346	0	0	0	73.9457	50.1749	107.423	5.44221	1.7695	13.0759	1.57064	0.164074	6.2629
KEPULAUAN RIAU	KAB. KEPULAUAN ANAMBAS	SIANTAN SELATAN	80.1243	55.5751	115.627	7.15221	2.90178	15.1777	0	0	0	65.0985	44.3566	95.5524	4.87096	1.54898	11.5268	1.39748	0.144018	5.54703
KEPULAUAN RIAU	KAB. KEPULAUAN ANAMBAS	JEMAJA TIMUR	57.9855	40.332	84.0158	5.27504	2.1101	11.2428	0	0	0	47.0541	32.3474	69.0319	3.55841	1.13546	8.41098	1.02058	0.0996846	4.08518
KEPULAUAN RIAU	KAB. KEPULAUAN ANAMBAS	JEMAJA	127.201	88.7632	183.403	11.5652	4.68868	24.1623	0	0	0	103.375	70.4633	150.838	7.7673	2.49793	18.5602	2.19335	0.224733	8.90925
KEPULAUAN RIAU	KAB. KEPULAUAN ANAMBAS	SIANTAN TENGAH	72.8732	50.5126	104.997	6.61541	2.62832	13.9223	0	0	0	59.1189	40.2313	86.3739	4.44222	1.39484	10.5833	1.27373	0.122652	5.10888
KEPULAUAN RIAU	KAB. KEPULAUAN ANAMBAS	SIANTAN UTARA	43.5414	30.3826	62.9535	3.92302	1.57907	8.37555	0	0	0	35.3612	24.2707	51.89	2.6601	0.854848	6.23727	0.762877	0.0740126	3.04468
KEPULAUAN RIAU	KAB. KEPULAUAN ANAMBAS	JEMAJA BARAT	25.5738	17.8227	36.8557	2.32107	0.923549	4.79374	0	0	0	20.7161	14.1994	30.3918	1.55046	0.498402	3.66215	0.45203	0.0433508	1.77245
KEPULAUAN RIAU	KAB. KEPULAUAN ANAMBAS	KUTE SIANTAN	76.5428	53.3704	110.222	6.95268	2.75958	14.8582	0	0	0	62.1642	42.4415	91.2319	4.5741	1.4852	10.9841	1.35465	0.140487	5.30819
KEPULAUAN RIAU	KOTA BATAM	BELAKANG PADANG	854.252	676.619	1080.97	664.762	509.614	865.824	0.0819312	4.54135e-09	13.2978	131.559	67.8277	227.292	37.5897	10.2615	96.7929	3.3264	0.0231941	30.955
KEPULAUAN RIAU	KOTA BATAM	BATU AMPAR	2504.51	1976.92	3146.3	1942.58	1484.93	2517.91	0.226284	1.32415e-08	39.5174	384.882	200.836	661.379	111.329	30.9572	287.86	9.95613	0.0620091	92.9481
KEPULAUAN RIAU	KOTA BATAM	SEKUPANG	6677.56	5314.43	8415.33	5196.34	3994.21	6719.3	0.624534	6.02277e-08	109.895	1021.86	535.283	1767.46	297.579	80.4772	743.996	27.0236	0.180089	257.792
KEPULAUAN RIAU	KOTA BATAM	NONGSA	3651.1	2885.32	4613.98	2841.02	2166.04	3686.46	0.321724	1.86941e-08	57.1955	560.261	287.78	952.396	163.082	43.0693	409.516	14.672	0.09268	134.835
KEPULAUAN RIAU	KOTA BATAM	BULANG	487.454	386.612	617.495	379.499	289.56	492.593	0.0467653	3.0319e-09	8.07694	74.9853	39.0488	128.577	21.8373	5.85814	54.6385	1.90333	0.0111106	18.2297
KEPULAUAN RIAU	KOTA BATAM	LUBUK BAJA	3620.18	2878.68	4583.88	2818.42	2151.68	3650.56	0.289377	1.25884e-08	56.9223	558.245	287.09	951.059	161.639	43.0649	405.075	14.7806	0.0867459	135.089
KEPULAUAN RIAU	KOTA BATAM	SEI BEDUK	3843.51	3031.64	4837.1	2995.43	2284.01	3870.84	0.338785	2.26589e-08	60.9985	590.647	308.336	995.833	171.219	43.8445	430.029	15.8481	0.0854716	141.881
KEPULAUAN RIAU	KOTA BATAM	GALANG	777.583	619.928	981.414	605.631	466.904	787.05	0.0722906	3.62278e-09	12.7645	119.464	62.2096	204.439	34.5233	8.94255	85.9824	3.06542	0.0242853	29.1723
KEPULAUAN RIAU	KOTA BATAM	BENGKONG	4992.44	3947.58	6313.54	3886.11	2966.79	5035.02	0.47172	4.32078e-08	79.0327	766.265	399.22	1305.92	220.436	61.5764	564.56	20.3623	0.144343	191.48
KEPULAUAN RIAU	KOTA BATAM	BATAM KOTA	7825.28	6210.83	9905.04	6083.88	4649.31	7942.22	0.676455	4.41922e-08	126.606	1208.97	617.546	2065.74	343.588	95.1144	895.719	32.3667	0.224464	300.474
KEPULAUAN RIAU	KOTA BATAM	SAGULUNG	8555.65	6783.24	10815.9	6647.19	5072.91	8633.28	0.795992	4.75723e-08	133.239	1313.82	688.862	2282.08	377.162	101.113	969.474	35.5336	0.216225	319.635
KEPULAUAN RIAU	KOTA BATAM	BATU AJI	5633.11	4469.01	7073.83	4390.82	3330.29	5678.97	0.522043	5.48104e-08	88.1634	860.831	454.793	1470.43	249.979	66.9992	634.913	23.4088	0.164478	218.075
KEPULAUAN RIAU	KOTA TANJUNG PINANG	TANJUNG PINANG BARAT	2226.71	1565.92	3205.65	1978.59	1372.09	2872.85	0.461153	8.26468e-07	41.202	126.183	38.834	306.33	77.9478	17.4454	223.155	0.696687	2.16121e-06	43.1398
KEPULAUAN RIAU	KOTA TANJUNG PINANG	TANJUNG PINANG TIMUR	4980.12	3459.61	7140.82	4417.47	3030.19	6400.81	1.1275	1.53853e-06	93.4575	283.627	87.7454	696.159	176.674	37.4924	498.743	1.56382	4.7834e-06	96.4762
KEPULAUAN RIAU	KOTA TANJUNG PINANG	TANJUNG PINANG KOTA	726.543	505.538	1050.92	645.649	443.502	945.578	0.166425	2.33338e-07	13.2667	41.3541	12.9338	100.601	25.9019	5.52243	74.2842	0.221606	7.58922e-07	13.7101
KEPULAUAN RIAU	KOTA TANJUNG PINANG	BUKIT BESTARI	2552.45	1785.67	3667.51	2265.98	1570.6	3294.79	0.538761	6.37858e-07	44.8409	143.094	43.4892	349.784	90.2543	19.9706	261.03	0.807623	2.80309e-06	53.1846
DKI JAKARTA	KOTA ADM. JAKARTA PUSAT	GAMBIR	5337.69	3706.54	7682.41	5328.75	3695.03	7678.26	6.46924e-09	4.08923e-42	12.016	0	0	0	1.36672e-05	8.47807e-28	25.3823	5.19746e-09	5.20173e-42	12.467
DKI JAKARTA	KOTA ADM. JAKARTA PUSAT	SAWAH BESAR	7007.45	4842.18	10050.5	6989.41	4830.84	10011.5	1.87139e-08	2.02542e-42	19.4385	0	0	0	1.64438e-05	1.65974e-27	31.7852	7.12707e-09	5.35891e-42	15.7683
DKI JAKARTA	KOTA ADM. JAKARTA PUSAT	KEMAYORAN	14244.1	9868.61	20633.1	14216.4	9853.42	20580.4	2.69594e-08	1.52094e-41	36.26	0	0	0	2.52216e-05	2.83716e-27	60.5279	8.50407e-09	2.05866e-42	36.4768
DKI JAKARTA	KOTA ADM. JAKARTA PUSAT	SENEN	6938.42	4820.1	9947.63	6926.39	4815.4	9928.05	1.14184e-08	6.49816e-42	17.0627	0	0	0	1.94021e-05	8.90048e-28	31.7275	4.48564e-09	2.97828e-42	13.5898
DKI JAKARTA	KOTA ADM. JAKARTA PUSAT	CEMPAKA PUTIH	5452.01	3792.52	7839.84	5439.41	3788.64	7833.04	9.33384e-09	7.43537e-42	12.419	0	0	0	1.37904e-05	6.25013e-28	24.3754	6.88065e-09	1.43491e-41	11.0364
DKI JAKARTA	KOTA ADM. JAKARTA PUSAT	MENTENG	4868.02	3407.07	6972.58	4858.67	3396.27	6960.88	5.61954e-09	1.70983e-43	10.7172	0	0	0	1.20479e-05	1.10444e-27	19.6512	4.53263e-09	3.48633e-41	11.2362
DKI JAKARTA	KOTA ADM. JAKARTA PUSAT	TANAH ABANG	9672.19	6759.04	13950.1	9646.29	6743.94	13918.8	2.248e-08	1.66662e-41	22.7804	0	0	0	2.05544e-05	2.38539e-27	45.1618	5.4537e-09	2.65115e-43	23.0762
DKI JAKARTA	KOTA ADM. JAKARTA PUSAT	JOHAR BARU	7742.16	5383.68	11213.7	7722.03	5375.35	11187.4	7.43798e-09	6.25718e-42	18.3125	0	0	0	1.11885e-05	1.74376e-27	41.2906	1.48837e-08	3.81147e-41	20.1965
DKI JAKARTA	KOTA ADM. JAKARTA UTARA	PENJARINGAN	17139.3	11827.5	24678.6	17004.6	11745.9	24488.6	0	0	0	0	0	0	32.8555	0.0348697	526.281	0.049558	4.64405e-14	168.016
DKI JAKARTA	KOTA ADM. JAKARTA UTARA	TANJUNG PRIOK	21980.2	15146.7	31530	21795.1	14969.7	31322.8	0	0	0	0	0	0	39.5303	0.0332993	645.656	0.0785003	1.43947e-13	227.465
DKI JAKARTA	KOTA ADM. JAKARTA UTARA	KOJA	18400.7	12706	26385.1	18218.3	12597	26181.8	0	0	0	0	0	0	32.8399	0.0272011	548.677	0.0533008	1.1868e-13	197.171
DKI JAKARTA	KOTA ADM. JAKARTA UTARA	CILINCING	23570.7	16166.6	34018.6	23359.9	16052.6	33732.7	0	0	0	0	0	0	45.5056	0.0336884	693.996	0.0834032	1.07509e-13	243.382
DKI JAKARTA	KOTA ADM. JAKARTA UTARA	PADEMANGAN	8887.01	6191.91	12819.7	8818.9	6143.18	12717.7	0	0	0	0	0	0	16.6522	0.0137216	263.049	0.0293085	4.6011e-14	91.2812
DKI JAKARTA	KOTA ADM. JAKARTA UTARA	KELAPA GADING	7584.99	5281.01	10877	7520.43	5232.38	10768.4	0	0	0	0	0	0	14.4197	0.0111802	222.705	0.0289417	5.48139e-14	80.337
DKI JAKARTA	KOTA ADM. JAKARTA BARAT	CENGKARENG	33245.3	23081.1	47357.7	32751.1	22746.8	46785.8	0.000874124	4.72316e-22	228.125	0	0	0	0.0103281	1.74629e-18	258.305	232.086	5.21731	1543.09
DKI JAKARTA	KOTA ADM. JAKARTA BARAT	GROGOL PETAMBURAN	13454.3	9296.95	19341.5	13260.4	9165.45	19105	0.000543619	1.01855e-22	84.2461	0	0	0	0.00322647	1.56246e-18	95.8321	93.2973	2.12914	601.16
DKI JAKARTA	KOTA ADM. JAKARTA BARAT	TAMAN SARI	7164.84	4942	10390.3	7062.56	4862.79	10261.1	0.000190639	2.33931e-22	44.1728	0	0	0	0.00147645	3.98274e-19	48.5774	49.286	0.96928	323.49
DKI JAKARTA	KOTA ADM. JAKARTA BARAT	TAMBORA	15176.7	10486.7	21868.3	14943.4	10319.4	21593.8	0.000367927	1.67637e-22	88.2076	0	0	0	0.00391894	6.7484e-19	107.122	102.881	2.19431	697.98
DKI JAKARTA	KOTA ADM. JAKARTA BARAT	KEBON JERUK	20598.5	14474.8	29725.9	20278.5	14230.4	29281.2	0.000982053	2.44825e-22	141.142	0	0	0	0.00477691	1.30071e-18	147.713	143.696	2.74689	949.075
DKI JAKARTA	KOTA ADM. JAKARTA BARAT	KALIDERES	26108.4	18084.8	37533.2	25706.1	17842.6	37053.8	0.000484319	1.09865e-21	167.799	0	0	0	0.00568229	3.05506e-18	177.619	178.16	3.89885	1238.38
DKI JAKARTA	KOTA ADM. JAKARTA BARAT	PAL MERAH	13187.2	9138.91	18984	12975.9	8980.06	18730.3	0.000302676	1.61469e-22	75.4162	0	0	0	0.00375121	1.28027e-18	100.268	92.6958	2.09583	596.424
DKI JAKARTA	KOTA ADM. JAKARTA BARAT	KEMBANGAN	17578.3	12204.2	25166.7	17303.7	12014.9	24876.2	0.000901467	3.88137e-22	110.558	0	0	0	0.00412294	6.71708e-19	124.478	120.501	2.30685	808.403
DKI JAKARTA	KOTA ADM. JAKARTA SELATAN	TEBET	14395.9	10010.7	20762	14333.8	9977.33	20669.1	0	0	0	0.00165363	4.37379e-20	104.163	0.116537	3.1032e-12	170.636	1.98732e-18	1.42403e-84	5.8476
DKI JAKARTA	KOTA ADM. JAKARTA SELATAN	SETIABUDI	7015.26	4851.74	10088.6	6984.14	4826.41	10056	0	0	0	0.000709471	1.7307e-20	48.3231	0.0491735	2.05043e-12	81.2258	8.46399e-19	3.78506e-83	3.18844
DKI JAKARTA	KOTA ADM. JAKARTA SELATAN	MAMPANG PRAPATAN	9461.66	6584.47	13608.8	9427.6	6550.3	13545.7	0	0	0	0.00112905	1.46254e-20	61.6903	0.0640591	1.98243e-12	97.8437	4.63646e-19	1.22335e-84	4.03837
DKI JAKARTA	KOTA ADM. JAKARTA SELATAN	PASAR MINGGU	19939.8	13971	28725.6	19851.3	13911.6	28680.3	0	0	0	0.00293231	3.49072e-20	133.943	0.18875	4.51953e-12	219.53	2.70928e-18	4.1229e-85	7.94479
DKI JAKARTA	KOTA ADM. JAKARTA SELATAN	KEBAYORAN LAMA	19816.3	13818.7	28687.2	19728.2	13764.3	28568.7	0	0	0	0.00281986	7.1958e-20	143.798	0.15233	5.75305e-12	217.016	9.80591e-19	9.37091e-84	6.41716
DKI JAKARTA	KOTA ADM. JAKARTA SELATAN	CILANDAK	13657.5	9536.9	19686.2	13611.7	9486.01	19613.2	0	0	0	0.00176922	3.76304e-20	96.9283	0.113556	2.32648e-12	147.532	2.3992e-18	1.19512e-82	4.69221
DKI JAKARTA	KOTA ADM. JAKARTA SELATAN	KEBAYORAN BARU	9370.91	6489.73	13459.3	9333.44	6465.06	13411.7	0	0	0	0.00103538	2.25143e-20	62.3548	0.0817461	2.2591e-12	93.7315	6.42828e-19	4.90564e-84	3.29235
DKI JAKARTA	KOTA ADM. JAKARTA SELATAN	PANCORAN	10670.9	7467.04	15371.2	10645.6	7438.76	15316.9	0	0	0	0.0014429	1.28589e-19	73.2133	0.09448	4.15511e-12	117.631	2.12202e-18	3.48426e-88	3.7324
DKI JAKARTA	KOTA ADM. JAKARTA SELATAN	JAGAKARSA	22438.1	15500.3	32440.6	22372.3	15452.6	32371.5	0	0	0	0.00283699	5.34572e-20	151.157	0.196964	6.86725e-12	251.285	1.07433e-18	4.65342e-85	6.81277
DKI JAKARTA	KOTA ADM. JAKARTA SELATAN	PESANGGRAHAN	16160.7	11169.8	23313.5	16093.3	11126.4	23265.4	0	0	0	0.00193632	5.79765e-20	108.417	0.143625	6.69481e-12	174.832	3.14528e-18	9.17388e-85	5.79828
DKI JAKARTA	KOTA ADM. JAKARTA TIMUR	MATRAMAN	9984.2	6914.09	14167.5	9792.95	6777.42	13926.7	0	0	0	0	0	0	134.957	9.08728	595.56	0	0	0
DKI JAKARTA	KOTA ADM. JAKARTA TIMUR	PULOGADUNG	16159.2	11200.2	23274.7	15838.6	10944.2	22845.7	0	0	0	0	0	0	223.272	16.9839	1020.14	0	0	0
[truncated: 5,266 more rows]

## Sheet: Calibrated Model
Province	Province	City/Regency	Sub-District (Kecamatan)	Typology	Gen_Median_ton_per_year	Gen_P5_ton_per_year	Gen_P95_ton_per_year	Collected_Median_ton_per_year	Collected_P5_ton_per_year	Collected_P95_ton_per_year	Burried_Median_ton_per_year	Burried_P5_ton_per_year	Burried_P95_ton_per_year	Open_Burned_Median_ton_per_year	Open_Burned_P5_ton_per_year	Open_Burned_P95_ton_per_year	Dis_River_Median_ton_per_year	Dis_River_P5_ton_per_year	Dis_River_P95_ton_per_year	Land_Disposal_Median_ton_per_year	Land_Disposal_P5_ton_per_year	Land_Disposal_P95_ton_per_year
ACEH	ACEH	KAB. ACEH SELATAN	BAKONGAN	Rural	120.024	82.6332	173.263	8.90615	3.24883	19.9768	0.555521	0.00444383	4.87286	86.8511	58.2207	128.171	16.3777	7.82272	31.6762	4.32318	0.949531	12.4348
ACEH	ACEH	KAB. ACEH SELATAN	SAMADUA	Rural	546.923	377.679	792.107	40.83	14.5303	90.9388	2.55929	0.0207596	21.663	395.501	263.987	588.025	75.3246	35.0876	142.54	20.0256	4.40722	57.1854
ACEH	ACEH	KAB. ACEH SELATAN	KLUET SELATAN	Rural	313.808	219.984	454.518	23.3995	8.43862	52.9738	1.45224	0.0124358	12.1693	226.56	153.913	336.091	43.3668	20.5209	82.2004	11.3772	2.5275	32.7394
ACEH	ACEH	KAB. ACEH SELATAN	PASI RAJA	Rural	287.622	199.099	413.444	21.108	7.88194	46.6819	1.30344	0.011202	11.2784	208.147	139.044	307.528	39.4436	18.7358	74.3848	10.4071	2.33324	29.729
ACEH	ACEH	KAB. ACEH SELATAN	LABUHAN HAJI TIMUR	Rural	455.058	314.698	656.123	33.5502	12.0085	76.0415	2.07981	0.0186829	17.6428	328.386	221.103	487.223	62.4818	29.6325	118.716	16.4906	3.71741	46.409
ACEH	ACEH	KAB. ACEH SELATAN	KLUET TENGAH	Rural	355.458	247.709	511.669	25.9618	9.47156	58.2965	1.60936	0.0118489	14.4858	256.941	173.556	378.899	49.0018	23.3259	92.7166	12.7342	2.8488	37.1139
ACEH	ACEH	KAB. ACEH SELATAN	KLUET TIMUR	Rural	346.993	242.195	498.033	25.6365	9.36809	58.3429	1.50835	0.0125143	13.444	250.381	168.796	366.898	47.7603	22.5348	89.9538	12.3763	2.77054	35.3294
ACEH	ACEH	KAB. ACEH SELATAN	BAKONGAN TIMUR	Rural	481.244	337.995	690.084	35.8946	12.9264	80.2438	2.21077	0.0190885	18.8804	347.929	235.695	510.751	66.6402	32.1525	125.973	17.4365	3.74749	49.1461
ACEH	ACEH	KAB. ACEH SELATAN	TRUMON TIMUR	Rural	130.918	90.6013	189.037	9.87278	3.53247	21.7858	0.61581	0.00573765	5.2658	94.5768	63.2243	140.448	18.028	8.71021	33.8979	4.67426	1.04105	13.6975
ACEH	ACEH	KAB. ACEH SELATAN	LABUHAN HAJI BARAT	Rural	392.948	271.361	566.925	28.8603	10.4926	65.0551	1.81775	0.0172914	15.8631	283.92	190.221	418.975	53.891	25.3841	103.247	14.3642	3.2076	40.9936
ACEH	ACEH	KAB. ACEH SELATAN	TRUMON	Rural	216.868	149.754	313.045	15.806	5.78499	35.407	0.993867	0.00787127	8.78179	156.208	104.919	232.283	29.8304	14.0981	56.1209	7.93883	1.7338	22.6269
ACEH	ACEH	KAB. ACEH SELATAN	TAPAKTUAN	Rural	378.958	262.711	546.119	28.0001	10.17	62.9191	1.78867	0.0138898	14.369	273.168	184.293	405.143	52.0234	24.8422	98.8455	13.4755	2.99906	39.4917
ACEH	ACEH	KAB. ACEH SELATAN	LABUHANHAJI	Rural	169.16	117.588	244.32	12.7634	4.57485	28.1148	0.7367	0.00727922	6.5663	121.891	82.2637	181.307	23.492	10.9688	44.5073	6.15246	1.33689	17.421
ACEH	ACEH	KAB. ACEH SELATAN	MEUKEK	Rural	230.214	161.147	332.548	17.0526	6.17829	38.0753	1.05973	0.00906517	9.03604	166.233	112.83	245.654	31.7617	14.8885	60.2545	8.36596	1.81213	23.9236
ACEH	ACEH	KAB. ACEH SELATAN	KLUET UTARA	Rural	136.643	95.3895	197.655	10.1432	3.79295	22.8163	0.605685	0.00536048	5.42827	98.6089	66.9095	145.792	18.8183	8.91552	35.5819	4.96769	1.03116	14.1135
ACEH	ACEH	KAB. ACEH SELATAN	TRUMON TENGAH	Rural	192.466	134.176	276.635	14.209	5.09538	31.6624	0.934322	0.00862698	7.87781	139.149	94.4822	205.034	26.7076	12.6125	50.3944	6.82954	1.49047	20.3785
ACEH	ACEH	KAB. ACEH SELATAN	SAWANG	Rural	157.614	110.438	226.594	11.7682	4.27276	26.7517	0.731819	0.00661819	6.44129	113.849	76.8696	168.113	21.8184	10.5639	41.2441	5.65386	1.26811	16.3566
ACEH	ACEH	KAB. ACEH SELATAN	KOTA BAHAGIA	Rural	151.456	105.948	216.646	11.2174	4.05611	24.7693	0.679437	0.00561891	6.01986	109.392	74.0598	160.813	20.8066	9.88089	39.2758	5.49413	1.18195	15.6387
ACEH	ACEH	KAB. ACEH TENGGARA	SEMADAM	Rural	378.839	264.23	546.561	40.1952	17.0976	79.4489	3.30626	0.112862	19.0557	301.752	205.577	442.29	20.2012	5.8802	49.2928	4.56885	0.291782	22.0738
ACEH	ACEH	KAB. ACEH TENGGARA	KETAMBE	Rural	441.179	306.123	635.218	46.5543	20.2988	94.2509	3.8721	0.128755	22.4134	351.136	237.482	512.304	23.2625	6.73235	58.0916	5.33714	0.3033	25.3843
ACEH	ACEH	KAB. ACEH TENGGARA	BADAR	Rural	420.22	291.095	609.297	44.409	19.0644	89.0983	3.72701	0.125456	21.4773	334.25	226.624	492.832	22.1823	6.36217	55.3427	5.17933	0.331635	25.1861
ACEH	ACEH	KAB. ACEH TENGGARA	BAMBEL	Rural	596.596	415.25	859.406	63.1398	27.2293	127.428	5.23084	0.185442	30.7443	475.698	324.276	694.412	31.299	9.15711	78.3051	7.33231	0.430649	34.7811
ACEH	ACEH	KAB. ACEH TENGGARA	BABUSSALAM	Rural	306.925	212.324	439.362	32.4148	13.9729	65.4414	2.6355	0.0866032	15.0418	243.582	165.774	357.585	15.9471	4.63184	40.7297	3.74274	0.223351	18.5215
ACEH	ACEH	KAB. ACEH TENGGARA	LAWE ALAS	Rural	314.131	218.234	455.49	33.57	14.229	68.0557	2.7806	0.0913293	15.7232	250.048	170.066	368.818	16.6621	4.77727	41.1486	3.7476	0.204419	18.5805
ACEH	ACEH	KAB. ACEH TENGGARA	DARUL HASANAH	Rural	332.253	231.821	477.151	35.394	14.5236	70.6027	2.97584	0.0990364	16.9447	264.654	179.727	385.745	17.4998	5.21737	43.1373	4.04467	0.231916	19.6265
ACEH	ACEH	KAB. ACEH TENGGARA	BABUL RAHMAH	Rural	347.09	241.361	504.996	37.1185	15.6564	74.7011	3.04849	0.102623	17.9132	275.386	188.646	406.746	18.3901	5.40548	46.3159	4.1708	0.241841	20.7247
ACEH	ACEH	KAB. ACEH TENGGARA	BABUL MAKMUR	Rural	262.279	182.194	377.763	28.0245	11.993	56.2025	2.26291	0.0660834	13.2701	208.421	142.212	305.639	13.7238	4.04715	33.629	3.17177	0.191775	15.3645
ACEH	ACEH	KAB. ACEH TENGGARA	TANOH ALAS	Rural	279.325	193.208	403.177	29.66	12.6176	59.7901	2.4328	0.0807518	14.0361	221.501	151.183	324.223	14.6513	4.34423	36.3994	3.42081	0.198524	16.5546
ACEH	ACEH	KAB. ACEH TENGGARA	LAWE SIGALA-GALA	Rural	213.548	147.69	308.359	22.6461	9.77204	45.9264	1.83784	0.0649685	10.665	170.001	115.403	248.851	11.1672	3.26893	28.0758	2.58025	0.140707	12.3801
ACEH	ACEH	KAB. ACEH TENGGARA	BUKIT TUSAM	Rural	257.191	179.502	372.207	27.271	11.5336	54.8604	2.35674	0.0785719	13.1381	204.379	139.902	299.388	13.5994	4.0931	33.6803	3.06019	0.174664	14.5644
ACEH	ACEH	KAB. ACEH TENGGARA	LAWE BULAN	Rural	193.141	134.581	277.555	20.2742	8.78128	41.1769	1.65344	0.0605112	9.77303	153.579	104.989	225.406	10.1475	3.039	25.2761	2.44403	0.1508	11.1818
ACEH	ACEH	KAB. ACEH TENGGARA	DELENG POKHKISEN	Rural	186.287	128.749	270.446	19.7609	8.23411	39.514	1.57668	0.053424	9.34575	148.271	100.729	218.007	9.78475	2.81949	24.5114	2.27168	0.138586	10.7365
ACEH	ACEH	KAB. ACEH TENGGARA	LEUSER	Rural	107.903	75.0937	155.163	11.3729	4.83378	23.0412	0.941234	0.0301549	5.41221	85.9697	58.6358	125.338	5.60082	1.64282	13.9758	1.34962	0.0855457	6.30369
ACEH	ACEH	KAB. ACEH TENGGARA	LAWE SUMUR	Rural	152.175	106.222	217.452	16.1196	6.75119	33.102	1.33612	0.0466433	7.65616	121.254	82.9198	176.816	7.9641	2.41432	19.5777	1.78138	0.113163	8.8868
ACEH	ACEH	KAB. ACEH TIMUR	IDI RAYEUK	Rural	466.738	319.879	678.848	12.5505	2.07271	40.9534	2.11363	0.0181174	18.4088	433.788	296.805	633.159	2.6884	0.0374271	18.8471	5.1094	0.245103	26.5269
ACEH	ACEH	KAB. ACEH TIMUR	RANTO PEUREULAK	Rural	581.249	405.096	839.892	15.6721	2.66966	51.0149	2.67602	0.0245904	23.0409	539.561	373.466	782.285	3.19079	0.0449887	24.4847	6.52474	0.321598	31.8936
ACEH	ACEH	KAB. ACEH TIMUR	NURUSSALAM	Rural	864.055	599.587	1238.34	23.0415	3.63754	73.3533	4.14755	0.0351933	35.0282	800.796	551.376	1157.08	5.01836	0.0590607	36.272	9.76254	0.48776	49.8144
ACEH	ACEH	KAB. ACEH TIMUR	JULOK	Rural	621.755	430.772	893.434	16.2882	2.69509	54.0794	2.93013	0.0265458	24.7033	577.454	397.129	831.888	3.45061	0.0431634	26.1911	6.9546	0.360999	35.0817
ACEH	ACEH	KAB. ACEH TIMUR	DARUL IHSAN	Rural	154.429	107.291	220.885	4.10593	0.703397	13.344	0.711115	0.00586453	6.02807	143.539	99.0058	206.109	0.829784	0.0107003	6.60264	1.73035	0.0962218	8.30078
ACEH	ACEH	KAB. ACEH TIMUR	MADAT	Rural	387.833	270.052	557.843	10.2127	1.7347	33.228	1.86373	0.0188008	15.5793	360.103	248.181	521.881	2.15382	0.0320925	16.935	4.27432	0.220291	21.8294
ACEH	ACEH	KAB. ACEH TIMUR	PEUDAWA	Rural	1022.17	705.479	1475.84	26.7737	4.60403	86.7578	4.59925	0.0416301	39.8349	949.958	651.661	1375.99	5.651	0.0814225	43.0202	11.1525	0.56716	57.3291
ACEH	ACEH	KAB. ACEH TIMUR	SIMPANG JERNIH	Rural	277.65	193.101	399.242	7.33583	1.21338	23.6665	1.31763	0.0101265	10.9996	257.984	177.572	373.488	1.55473	0.0215128	12.1594	3.11282	0.15902	15.3193
ACEH	ACEH	KAB. ACEH TIMUR	IDI TIMUR	Rural	465.043	323.541	667.979	12.6023	1.95721	41.5493	2.18518	0.0218382	17.9403	431.569	298.836	622.723	2.53263	0.0345653	19.7124	5.13857	0.270616	25.646
ACEH	ACEH	KAB. ACEH TIMUR	SUNGAI RAYA	Rural	574.677	399.245	828.737	15.1745	2.42789	49.7851	2.65288	0.0243568	23.749	533.73	367.182	771.877	3.19311	0.0374693	25.1424	6.22177	0.307339	31.4025
ACEH	ACEH	KAB. ACEH TIMUR	INDRA MAKMU	Rural	563.589	392.668	804.24	15.0308	2.50074	49.2356	2.63183	0.023788	22.9953	522.479	362.424	750.892	3.19582	0.0504453	23.6773	6.30287	0.321225	32.0527
ACEH	ACEH	KAB. ACEH TIMUR	PANTE BIDARI	Rural	588.211	414.492	854.947	15.6768	2.72404	51.2793	2.80446	0.0234884	23.9242	546.756	380.74	795.791	3.26622	0.0400242	25.0799	6.68244	0.366567	33.3339
ACEH	ACEH	KAB. ACEH TIMUR	SIMPANG ULIM	Rural	349.713	243.362	503.041	9.15225	1.53904	31.1483	1.6415	0.0149396	14.7195	324.961	224.87	468.786	1.90848	0.0238329	14.3399	3.91017	0.189522	19.3972
ACEH	ACEH	KAB. ACEH TIMUR	RANTAU SELAMAT	Rural	256.45	178.074	370.884	6.78069	1.13739	22.5711	1.18439	0.0122609	10.1973	237.72	163.953	346.416	1.39406	0.0184619	11.027	2.84943	0.148713	14.8209
ACEH	ACEH	KAB. ACEH TIMUR	DARUL AMAN	Rural	195.216	134.845	281.866	5.22125	0.858517	16.7969	0.8915	0.00793759	7.78311	181.304	124.373	263.685	1.1341	0.0155553	8.49596	2.19496	0.109258	11.0828
ACEH	ACEH	KAB. ACEH TIMUR	IDI TUNONG	Rural	284.742	198.401	412.207	7.68041	1.2951	24.8471	1.3172	0.012052	11.4703	264.452	183.316	384.727	1.58322	0.0183968	12.1825	3.17591	0.170538	15.9441
ACEH	ACEH	KAB. ACEH TIMUR	PEUREULAK BARAT	Rural	314.699	218.603	452.985	8.33249	1.36978	27.7255	1.53128	0.0140447	12.5376	292.541	202.289	422.621	1.71131	0.0248274	13.2679	3.62338	0.180782	17.6121
ACEH	ACEH	KAB. ACEH TIMUR	PEUREULAK TIMUR	Rural	384.645	268.014	555.406	10.4145	1.69326	33.187	1.83065	0.0176126	15.1015	357.002	247.159	518.77	2.07417	0.0269522	16.2078	4.31334	0.21809	21.1369
ACEH	ACEH	KAB. ACEH TIMUR	PEUNARON	Rural	280.691	194.188	403.622	7.43691	1.17824	24.0318	1.30611	0.0107848	11.2266	260.147	179.08	375.172	1.55776	0.0218494	11.7805	3.12595	0.149462	16.0127
ACEH	ACEH	KAB. ACEH TIMUR	DARUL FALAH	Rural	81.3549	56.6148	118.373	2.15555	0.348346	7.17566	0.376012	0.00378481	3.29239	75.5756	52.2061	110.334	0.440149	0.00585827	3.46249	0.914748	0.0473719	4.59567
ACEH	ACEH	KAB. ACEH TIMUR	SERBAJADI	Rural	166.669	115.051	239.491	4.50884	0.725094	14.4579	0.803388	0.00789512	6.55965	154.82	106.438	223.575	0.911086	0.011177	7.26635	1.81808	0.0998363	9.18457
ACEH	ACEH	KAB. ACEH TIMUR	BIREM BAYEUN	Rural	84.4363	58.8027	121.944	2.23013	0.364494	7.35908	0.380835	0.00329028	3.4571	78.4034	54.3615	114.13	0.482928	0.00713751	3.58966	0.937439	0.0486847	4.67572
ACEH	ACEH	KAB. ACEH TIMUR	PEUREULAK	Rural	154.102	107.145	222.175	4.09241	0.699325	13.4468	0.731714	0.00652487	6.47349	142.948	98.9948	207.325	0.858248	0.0114888	6.67207	1.71282	0.0889406	8.65542
ACEH	ACEH	KAB. ACEH TIMUR	BANDA ALAM	Rural	195.738	136.03	281.695	5.26001	0.885538	17.0959	0.918319	0.0078959	7.63501	181.544	125.474	262.476	1.05906	0.0134052	8.33971	2.20504	0.104065	11.232
ACEH	ACEH	KAB. ACEH TENGAH	ATU LINTANG	Rural	299.361	157.182	577.601	78.9821	36.2224	168.055	15.5292	4.08477	46.6441	149.612	75.1107	298.876	41.1104	16.7539	96.8154	5.73051	0.63308	24.9765
ACEH	ACEH	KAB. ACEH TENGAH	RUSIP ANTARA	Rural	662.142	345.805	1273.87	173.659	81.9044	365.208	33.4737	8.67508	99.9385	331.384	162.443	672.581	92.2053	36.1623	210.605	12.6954	1.46743	54.3158
ACEH	ACEH	KAB. ACEH TENGAH	SILIH NARA	Rural	1066.79	548.332	2063.67	280.456	128.958	600.69	54.196	14.1014	165.084	534.351	263.737	1069.78	147.264	59.1938	342.581	20.5524	2.30935	87.2212
ACEH	ACEH	KAB. ACEH TENGAH	JAGONG JEGET	Rural	616.215	324.157	1187.77	161.903	75.0161	338.713	31.7767	8.17261	93.2635	307.112	151.564	610.111	84.9027	34.5024	197.009	11.9444	1.2523	50.3274
ACEH	ACEH	KAB. ACEH TENGAH	PEGASING	Rural	291.146	152.217	559.937	75.836	35.1464	162.574	15.1281	3.9901	43.8093	145.327	73.3569	286.678	40.0655	16.4019	92.9456	5.57952	0.616039	24.2838
ACEH	ACEH	KAB. ACEH TENGAH	KUTE PANANG	Rural	406.829	209.323	771.677	106.922	49.0338	225.569	20.6024	5.26027	60.5174	202.08	100.045	398.96	55.9549	22.5973	129.141	7.71446	0.853484	33.4064
ACEH	ACEH	KAB. ACEH TENGAH	KEBAYAKAN	Rural	497.484	260.487	960.434	130.249	59.7317	282.761	25.5312	6.59364	74.1933	247.154	123.993	495.181	69.2317	27.4623	160.274	9.58796	1.10398	42.1468
ACEH	ACEH	KAB. ACEH TENGAH	CELALA	Rural	227.002	118.801	432.911	59.6773	27.7982	125.656	11.7424	3.07918	33.8741	112.741	56.8903	222.891	31.1912	12.7213	72.0221	4.36799	0.511643	18.791
ACEH	ACEH	KAB. ACEH TENGAH	BINTANG	Rural	275.837	142.864	530.253	72.3894	33.7655	152.703	14.1164	3.63281	41.2083	137.023	68.2977	275.113	37.6272	15.1945	88.9042	5.19363	0.571142	22.5475
ACEH	ACEH	KAB. ACEH TENGAH	LAUT TAWAR	Rural	513.496	263.858	972.598	134.627	62.2975	282.074	26.3797	6.82548	77.1479	255.782	125.981	501.414	70.7016	27.7773	161.797	9.83827	1.09804	42.5199
ACEH	ACEH	KAB. ACEH TENGAH	LINGE	Rural	197.229	100.895	377	51.7614	23.8289	107.932	10.1219	2.57309	29.6311	98.1512	48.4089	195.628	27.2249	10.8316	63.338	3.83764	0.444363	16.7653
ACEH	ACEH	KAB. ACEH TENGAH	KETOL	Rural	277.451	146.186	545.729	74.2211	33.6405	156.528	14.076	3.84625	42.9644	138.477	69.5259	281.868	38.3758	15.6094	90.9733	5.36207	0.605841	22.4765
ACEH	ACEH	KAB. ACEH TENGAH	BEBESEN	Rural	222.215	114.761	426.213	57.9714	26.9011	122.295	11.1932	2.89922	32.8668	110.783	55.2074	221.504	30.5249	12.3941	71.5703	4.24211	0.474208	18.1948
ACEH	ACEH	KAB. ACEH TENGAH	BIES	Rural	237.512	122.748	451.986	61.9324	28.4482	132.3	12.0173	3.26039	36.2449	118.42	58.6751	234.64	32.7921	13.1499	74.7106	4.42129	0.508959	19.3228
ACEH	ACEH	KAB. ACEH BARAT	KAWAY XVI	Rural	1748.48	1218.87	2515.65	331.536	175.461	593.479	1.61943	0.000212283	44.2311	1262.47	853.741	1858.53	58.5269	11.8322	173.471	50.2405	8.97598	157.166
ACEH	ACEH	KAB. ACEH BARAT	WOYLA	Rural	587.876	411.493	850.491	112.377	58.7367	198.277	0.558884	4.87859e-05	14.6628	424.509	287.434	628.86	19.2665	3.94697	57.8876	16.6064	2.96363	52.7387
ACEH	ACEH	KAB. ACEH BARAT	SUNGAI MAS	Rural	588.489	405.271	849.31	112.218	59.3436	199.448	0.511745	6.10918e-05	14.2016	425.583	284.817	624.005	19.4499	3.85022	58.2381	17.2702	3.12273	53.0803
ACEH	ACEH	KAB. ACEH BARAT	MEUREUBO	Rural	119.598	82.7873	172.796	22.7534	12.2249	40.8349	0.117518	1.2963e-05	3.01319	86.2941	57.6783	128.461	3.97731	0.792721	11.5506	3.33949	0.58983	10.654
ACEH	ACEH	KAB. ACEH BARAT	WOYLA BARAT	Rural	381.437	261.495	545.904	72.5147	38.4917	128.749	0.352253	3.90472e-05	9.66597	274.239	182.712	402.722	12.6368	2.58766	37.629	11.0629	1.97684	34.1797
ACEH	ACEH	KAB. ACEH BARAT	PANTE CEUREUMEN	Rural	437.456	302.022	631.803	83.8867	44.3094	147.201	0.386714	4.04943e-05	11.0004	316.354	211.836	468.021	14.5345	2.95589	42.8372	12.463	2.21461	38.5326
ACEH	ACEH	KAB. ACEH BARAT	KAWAY XVI	Rural	185.996	129.131	268.523	35.4007	18.579	62.6855	0.173254	1.49047e-05	4.61	134.697	90.8952	199.068	6.12216	1.24665	18.2251	5.17851	0.937387	16.3904
ACEH	ACEH	KAB. ACEH BARAT	JOHAN PAHLAWAN	Rural	330.233	228.662	472.738	62.9087	33.1709	111.613	0.312261	3.41517e-05	8.65468	238.434	159.61	349.885	10.8077	2.30943	32.3867	9.67201	1.68146	29.4381
ACEH	ACEH	KAB. ACEH BARAT	BUBON	Rural	314.473	217.755	455.023	59.9094	31.6732	106.295	0.301575	3.62159e-05	7.95332	226.996	152.503	338.43	10.4252	2.21477	31.6451	8.89355	1.5986	28.7256
ACEH	ACEH	KAB. ACEH BARAT	SAMATIGA	Rural	839.392	583.781	1200.97	160.026	85.1653	282.529	0.792167	0.000130908	20.6725	605.686	408.128	888.067	27.901	5.77127	81.2964	23.897	4.16098	75.8138
ACEH	ACEH	KAB. ACEH BARAT	WOYLA TIMUR	Rural	216.213	149.404	311.304	41.3708	21.6254	72.4947	0.208511	2.17486e-05	5.40045	155.744	104.708	231.306	7.16516	1.50826	21.5898	6.25805	1.07061	19.231
ACEH	ACEH	KAB. ACEH BARAT	PANTON REU	Rural	143.113	98.6916	206.344	27.4427	14.3617	48.7498	0.123385	1.23365e-05	3.57422	103.373	69.3904	153.156	4.73576	0.975664	14.1568	4.03821	0.711304	12.8906
ACEH	ACEH	KAB. ACEH BARAT	ARONGAN LAMBALEK	Rural	183.512	128.21	262.417	35.2209	18.6741	62.2996	0.175	2.06473e-05	4.61014	132.849	89.4778	194.663	5.99233	1.24913	17.8537	5.17694	0.913446	16.2409
ACEH	ACEH	KAB. ACEH BESAR	KUTA COT GLIE	Rural	276.753	124.855	612.887	48.5423	18.7636	121.908	0.482737	0.000367343	8.90504	210.85	93.844	470.564	3.21421	0.1781	19.061	6.32716	0.835109	26.4296
ACEH	ACEH	KAB. ACEH BESAR	KOTA JANTHO	Rural	472.33	215.369	1058.94	82.8566	32.657	207.019	0.889831	0.000694529	15.8301	360.277	162.56	815.998	5.57084	0.282967	31.7197	10.548	1.45584	46.146
ACEH	ACEH	KAB. ACEH BESAR	SUKAMAKMUR	Rural	632.041	290.276	1392.83	110.248	42.1178	278.51	1.12153	0.000948541	20.4391	480.871	218.33	1072.35	7.30903	0.422267	42.852	14.1997	1.84898	60.9762
ACEH	ACEH	KAB. ACEH BESAR	KRUENG BARONA JAYA	Rural	641.279	285.913	1439.03	112.297	42.9047	285.451	1.13075	0.00121074	21.4446	487.546	215.343	1104.62	7.31725	0.404783	44.1681	14.5136	1.89773	63.6877
ACEH	ACEH	KAB. ACEH BESAR	SIMPANG TIGA	Rural	565.713	253.312	1244.12	99.2161	38.3505	248.143	0.997502	0.00086294	18.418	429.666	190.991	965.222	6.45055	0.362508	38.438	12.436	1.63357	56.0801
ACEH	ACEH	KAB. ACEH BESAR	BLANG BINTANG	Rural	436.903	195.575	972.21	76.2423	28.9455	190.614	0.781622	0.000674415	15.2386	332.806	147.012	746.736	5.05595	0.259133	30.2679	9.93715	1.27882	42.0324
ACEH	ACEH	KAB. ACEH BESAR	INDRAPURI	Rural	1522.86	700.601	3434.6	269.083	104.277	678.709	2.60816	0.00176674	50.5878	1159.99	522.032	2634.37	17.7305	0.900369	105.016	35.1342	4.47949	150.938
ACEH	ACEH	KAB. ACEH BESAR	DARUL KAMAL	Rural	631.889	284.289	1412.77	110.929	42.5777	276.665	1.14369	0.000809795	21.0724	483.418	215.014	1083.99	7.43432	0.393165	44.4961	14.24	1.752	61.8696
ACEH	ACEH	KAB. ACEH BESAR	KUTA MALAKA	Rural	588.942	265.146	1296.2	103.732	39.3396	259.073	1.03469	0.000912216	18.6722	449.263	200.416	1004.49	6.71788	0.386191	39.6624	13.0947	1.67261	57.6972
ACEH	ACEH	KAB. ACEH BESAR	DARUL IMARAH	Rural	942.046	428.268	2118.87	165.883	63.5667	421.378	1.74962	0.00123174	31.0053	716.775	322.702	1636.1	11.159	0.61098	63.188	21.4216	2.70814	90.4907
ACEH	ACEH	KAB. ACEH BESAR	KUTA BARO	Rural	753.564	340.243	1673.04	131.54	50.8606	330.737	1.3027	0.000861044	24.6089	575.77	256.216	1289.1	8.81244	0.481274	52.2206	16.5764	2.19186	73.7092
ACEH	ACEH	KAB. ACEH BESAR	MONTASIK	Rural	637.175	282.367	1401.81	110.85	41.4843	276.673	1.09569	0.000915571	20.8531	487.241	213.915	1078.04	7.23218	0.390082	43.7844	14.3843	1.75761	63.0916
ACEH	ACEH	KAB. ACEH BESAR	BAITUSSALAM	Rural	128.041	57.6088	285.219	22.5805	8.42402	56.8872	0.227103	0.000173893	4.25779	97.8362	42.9041	219.956	1.49523	0.0875222	8.72775	2.95847	0.352521	12.4664
ACEH	ACEH	KAB. ACEH BESAR	PULO ACEH	Rural	345.015	158.958	774.999	60.6636	23.203	155.369	0.629185	0.000404982	11.6829	262.602	119.453	593.375	4.01452	0.2096	22.9966	8.09168	1.05912	34.734
ACEH	ACEH	KAB. ACEH BESAR	MESJID RAYA	Rural	251.367	114.405	554.705	44.2585	16.9967	109.911	0.448839	0.000409466	8.4099	191.355	85.8973	430.055	2.95098	0.153152	17.2625	5.81771	0.819206	23.8846
ACEH	ACEH	KAB. ACEH BESAR	PEUKAN BADA	Rural	399.037	179.86	879.975	69.9654	26.6262	174.286	0.760933	0.000539749	12.9407	303.526	135.57	674.554	4.6036	0.264644	26.7683	9.00997	1.15418	39.5154
ACEH	ACEH	KAB. ACEH BESAR	DARUSSALAM	Rural	190.814	86.2956	422.448	33.1747	12.7489	83.7538	0.33482	0.000311927	6.2926	144.853	64.3125	325.204	2.1998	0.117426	12.8815	4.36401	0.556355	18.7216
ACEH	ACEH	KAB. ACEH BESAR	LEUPUNG	Rural	183.231	83.9075	411.051	31.9921	12.3331	82.1745	0.327419	0.000253513	6.0725	139.111	63.6547	314.619	2.10737	0.109298	12.7031	4.17586	0.531195	17.8643
ACEH	ACEH	KAB. ACEH BESAR	SEULIMEUM	Rural	237.257	106.414	519.97	41.8218	15.7485	104.606	0.418424	0.000364718	7.94114	180.001	79.9839	398.47	2.74045	0.142634	15.8626	5.44782	0.682368	22.8715
ACEH	ACEH	KAB. ACEH BESAR	LHOONG	Rural	660.064	295.884	1478.05	115.666	44.1482	293.903	1.22991	0.0010028	20.9223	503.212	224.033	1148.54	7.5749	0.416784	46.1042	15.2125	1.88661	64.8356
ACEH	ACEH	KAB. ACEH BESAR	INGIN JAYA	Rural	481.286	218.085	1063.3	83.79	32.3496	213.746	0.861043	0.000554842	15.6948	365.759	163.699	813.886	5.51866	0.290934	32.4597	10.8416	1.44802	46.2137
ACEH	ACEH	KAB. ACEH BESAR	LEMBAH SEULAWAH	Rural	98.9272	44.3491	217.38	17.3107	6.54402	43.6889	0.171716	0.000156656	3.39903	75.2588	33.44	168.08	1.15201	0.0606277	6.64102	2.24593	0.303348	9.75538
ACEH	ACEH	KAB. ACEH BESAR	LHOKNGA	Rural	330.368	146.668	737.054	57.8136	21.8456	147.274	0.554234	0.000447398	10.4362	250.649	111.079	565.947	3.94782	0.218264	22.5767	7.46261	0.94954	32.8468
ACEH	ACEH	KAB. PIDIE	BATEE	Rural	548.159	381.893	789.012	27.5593	7.74613	69.7474	3.67242	0.0794527	24.5593	424.16	287.869	622.155	63.5214	27.8376	125.103	14.9147	2.49946	47.8759
ACEH	ACEH	KAB. PIDIE	DELIMA	Rural	575.086	398.24	834.443	29.3684	8.38598	74.7475	3.94965	0.0745366	25.4636	444.143	300.864	653.087	66.6372	29.1973	132.604	16.0326	2.60216	50.6562
ACEH	ACEH	KAB. PIDIE	GEUMPANG	Rural	189.644	132.743	272.548	9.64084	2.73652	24.3008	1.28857	0.0236287	8.60439	146.541	100.545	214.866	21.9344	9.64414	43.3536	5.23677	0.877957	16.6674
ACEH	ACEH	KAB. PIDIE	INDRAJAYA	Rural	507.682	356.09	731.174	25.9867	7.13643	65.0892	3.42905	0.062927	23.722	391.5	268.13	579.876	58.9051	26.6688	116.235	13.8771	2.35912	45.6348
ACEH	ACEH	KAB. PIDIE	MILA	Rural	622.209	434.151	895.586	32.179	9.54101	79.7799	4.11971	0.0855364	28.3665	480.727	328.162	707.696	72.4671	32.097	142.385	17.2178	2.81861	54.804
ACEH	ACEH	KAB. PIDIE	MUARA TIGA	Rural	576.792	401.275	832.579	29.0994	8.47236	75.5351	3.73004	0.0701062	26.1259	445.762	304.95	658.478	66.9166	29.2837	133.169	15.8384	2.64848	50.3899
ACEH	ACEH	KAB. PIDIE	PADANG TIJI	Rural	523.002	361.771	748.418	26.6233	7.69977	66.8901	3.33346	0.0630673	23.4667	404.425	272.911	591.948	60.181	26.3941	119.581	14.4717	2.38332	46.0222
ACEH	ACEH	KAB. PIDIE	PIDIE	Rural	262.265	183.196	380.35	13.4532	3.91039	33.6305	1.67841	0.0313043	11.3473	202.976	138.307	299.237	30.4353	13.2967	59.5298	7.22725	1.24708	23.0482
ACEH	ACEH	KAB. PIDIE	SAKTI	Rural	535.326	370.676	770.923	27.2529	8.01936	67.7752	3.66896	0.0654225	24.4384	412.588	279.836	606.372	61.6833	27.3202	121.916	14.6292	2.32743	47.3571
ACEH	ACEH	KAB. PIDIE	SIMPANG TIGA	Rural	552.241	382.223	795.597	28.2437	8.1842	71.4435	3.57366	0.0734825	26.0354	428.01	290.561	626.917	63.5522	28.5671	129.12	15.0166	2.48811	49.332
ACEH	ACEH	KAB. PIDIE	TIRO/TRUSEB	Rural	643.527	447.478	937.451	33.0099	9.55437	83.0129	4.34418	0.0837333	29.5162	499.384	338.063	739.565	74.6096	32.8364	144.897	17.6796	3.05587	57.0414
ACEH	ACEH	KAB. PIDIE	KEUMALA	Rural	548.964	380.659	795.485	28.028	8.13287	71.1798	3.63642	0.0749935	24.6622	424.123	288.217	622.207	63.2378	28.2915	125.883	15.1796	2.52596	49.2103
ACEH	ACEH	KAB. PIDIE	MUTIARA TIMUR	Rural	1196.07	835.172	1717.99	60.4326	17.4109	154.021	8.05232	0.153534	55.1185	926.142	630.096	1349.1	138.793	62.3003	270.194	32.4947	5.52969	104.086
ACEH	ACEH	KAB. PIDIE	GRONG-GRONG	Rural	577.671	401.934	839.759	29.3557	8.643	75.3634	3.80649	0.0687519	25.2089	445.422	303.031	661.499	67.0303	29.5558	132.692	15.8497	2.6831	50.6888
ACEH	ACEH	KAB. PIDIE	GRONG-GRONG	Rural	618.647	429.246	890.627	31.5239	9.26215	80.2241	4.01598	0.080852	27.8492	477.962	325.628	707.213	71.7961	31.978	139.378	16.7624	2.86347	53.6919
ACEH	ACEH	KAB. PIDIE	MANE	Rural	711.192	495.946	1022.24	36.331	10.5683	90.397	4.65229	0.0968509	32.9289	549.318	372.911	808.921	82.2066	36.6333	163.032	19.4523	3.19005	62.7964
ACEH	ACEH	KAB. PIDIE	GLUMPANG BARO	Rural	230.438	159.32	332.014	11.7817	3.41998	29.7177	1.50762	0.0321862	10.455	178.05	120.503	260.952	26.8011	11.7646	52.7282	6.3029	1.02865	20.1132
ACEH	ACEH	KAB. PIDIE	MUTIARA	Rural	279.191	195.828	403.026	14.4278	4.02601	35.7162	1.82922	0.0302093	12.4883	215.835	146.556	317.655	32.6714	14.1976	63.6368	7.63879	1.26416	24.6695
ACEH	ACEH	KAB. PIDIE	TANGSE	Rural	942.281	651.437	1346.81	47.5474	13.8102	120.646	6.19533	0.130123	41.4325	726.294	493.359	1063.23	109.783	48.199	214.671	25.6679	4.42544	83.945
ACEH	ACEH	KAB. PIDIE	KEMBANG TANJONG	Rural	183.553	127.221	265.067	9.41031	2.7216	23.3815	1.23072	0.0237804	8.69763	142.178	96.0551	209.357	21.1945	9.61428	42.0194	4.99941	0.867184	16.0107
ACEH	ACEH	KAB. PIDIE	KOTA SIGLI	Rural	183.097	128.299	264.985	9.18395	2.61388	23.4625	1.2395	0.0266375	8.19724	141.991	96.5999	209.433	21.317	9.32798	42.1272	5.04719	0.861423	16.2884
ACEH	ACEH	KAB. PIDIE	PEUKAN BARO	Rural	227.58	157.796	329.026	11.5435	3.35063	29.2745	1.51429	0.0287798	10.4089	176.171	118.875	259.641	26.514	11.9075	51.9684	6.20262	1.03356	19.9972
ACEH	ACEH	KAB. PIDIE	GLUMPANG TIGA	Rural	298.038	206.532	430.101	15.215	4.27567	38.7393	2.02975	0.04283	13.2813	230.062	155.797	339.074	34.3437	15.2144	68.6475	8.16581	1.39609	26.7837
ACEH	ACEH	KAB. PIDIE	TITEUE	Rural	195.695	134.003	283.411	10.0609	2.91241	25.1455	1.2943	0.0242878	9.0335	151.382	101.573	222.192	22.6995	10.1979	45.1391	5.32503	0.910431	17.3613
ACEH	ACEH	KAB. ACEH UTARA	BAKTIYA	Rural	1044.2	464.295	2273.54	30.8785	5.23158	118.502	8.07655	0.239593	57.6461	928.778	408.532	2043.92	6.37065	0.114008	53.6968	42.866	8.96179	147.314
ACEH	ACEH	KAB. ACEH UTARA	MATANGKULI	Rural	1245.17	560.585	2724.45	36.5053	5.82829	140.546	9.72557	0.258194	68.6124	1106.61	498.328	2434.09	7.60978	0.143771	64.9849	51.4743	10.8255	179.102
ACEH	ACEH	KAB. ACEH UTARA	MEURAH MULIA	Rural	747.384	338.855	1695.95	21.9828	3.69532	87.0099	5.79174	0.148608	42.0311	665.332	302.962	1515.24	4.41974	0.0746354	37.3549	31.0069	6.82914	109.034
ACEH	ACEH	KAB. ACEH UTARA	SYAMTALIRA ARON	Rural	1355.46	615.655	3006.9	39.6873	6.6176	157.541	10.3066	0.267582	73.8492	1204.02	541.344	2680.27	8.5059	0.142078	67.4836	55.8417	11.8267	196.035
[truncated: 7,129 more rows]

## Sheet: Validation
Region	Kecamatan	Scope	Adjusted_Previous_Studies	Uncalibrated	Calibrated	Cal_P5	Cal_P95	Error_Uncal	Error_Cal	Abs_Error_Uncal	Abs_Error_Cal	Pct_Error_Uncal_%	Pct_Error_Cal_%	Within_Cal_Interval
[truncated: 28 more rows]
